# Supplementary material for: Paternal preconceptional metformin exposure induces metabolic dysregulation in offspring
Source: Cell Discov. 2026 Jul 1;12:48. doi: 10.1038/s41421-026-00913-5 (PMC13320179; doi:10.1038/s41421-026-00913-5)
Supplement: Supplementary file 2 — Supplementary Dataset 1 [file 41421_2026_913_MOESM2_ESM.xlsx]

## Sheet: Fig1b
Group	Litter	2	3	4	5	6	7	8	9	11	13	15	Gender		Model:lme(Weight ~ Group*Time, random=~1|Litter）		Group	Litter	2	3	4	5	6	7	8	9	11	13	15	Gender		Model:lme(Weight ~ Group*Time, random=~1|Litter）
CND-Veh	S1	33.6	46.8	77.3	118	179.1	236.3	298	342	394	433	456	Male		Male		CND-Veh	S1	31	51	80	122	153	185	207	222	251	265	279	Female		Female
CND-Veh	S1	33	51	92	146	192	247	298	350	431	450	485	Male		Adjusted ICC: 0.301		CND-Veh	S1	29	50	87	135	163	192	210	224	253	264	282	Female		Adjusted ICC: 0.242
CND-Veh	S2	26.3	46.6	102	139	203.2	260.3	312	374	449	473	512	Male		Unadjusted ICC: 0.006		CND-Veh	S2	28.5	41	88	128	163	196	217	232	259	272	287	Female		Unadjusted ICC: 0.006
CND-Veh	S2	27.1	39.5	89.6	131.2	194	256.8	307	363	423	451	480	Male		numDF denDF F-value p-value		CND-Veh	S2	26	47	85	131	168	184	215	240	276	287	295	Female		numDF denDF F-value p-value
CND-Veh	S3	30.2	50.8	78.3	122.3	184.5	244	296	350	402	438	473	Male		(Intercept) 1 484 9835.815 <.0001		CND-Veh	S3	36.2	56	109	168	208	214	232	264	266	284	293	Female		(Intercept) 1 484 15421.439 <.0001
CND-Veh	S3	34.6	51.2	84	113.4	186.1	248.4	337	379	454	490	524	Male		Group 1 22 15.009 8e-04		CND-Veh	S3	34.8	65	113	171	212	212	239	259	258	282	291	Female		Group 1 22 25.931 <.0001
CND-Veh	S4	26.6	37.7	102.1	145.8	213.8	267.5	335	363	433	469	486	Male		Time 10 484 3768.374 <.0001		CND-Veh	S4	36	57	101	145	189	211	231	246	248	271	284	Female		Time 10 484 2890.898 <.0001
CND-Veh	S4	28.8	42.3	92.1	143.7	209.8	274	321	376	445	452	491	Male		Group:Time 10 484 10.252 <.0001		CND-Veh	S4	34.6	51	91	143	182	215	227	248	250	274	291	Female		Group:Time 10 484 8.297 <.0001
CND-Veh	S5	29	47	94	150	204	261	311	349	421	448	471	Male				CND-Veh	S5	36	62	94	133	164	190	213	223	256	258	278	Female
CND-Veh	S5	28	52	88	144	201	260	308	347	422	449	464	Male				CND-Veh	S5	32	51.3	89.4	124.6	173	197.2	214	244	243	278	308	Female
CND-Veh	S6	30	51	95	160	223	278	306	359	450	464	490	Male				CND-Veh	S6	31.9	50.4	91.7	128.8	170.8	218.3	222	234	266	281	314	Female
CND-Veh	S6	32	51	93	152	218	269	295	348	445	488	491	Male				CND-Veh	S6	33.1	53.3	102.8	132	180.3	223.1	223	230	254	270	271	Female
CND-Veh	S7	36.3	66	122	163	184	289	356	418	444	476	510	Male				CND-Veh	S7	25.9	45	103.1	141	185.5	218.8	222	242	269	284	293	Female
CND-Veh	S7	37.4	62	130	183	251	307	366	453	463	490	534	Male				CND-Veh	S7	25.1	41.9	79.4	113	149	199.8	226	241	270	275	292	Female
CND-Veh	S8	35	56	100	151	205	262	292	333	423	426	470	Male				CND-Veh	S8	27	41.7	80.6	111.6	155.3	178.7	200	220	250	253	256	Female
CND-Veh	S8	39.5	58	101	154	212	267	306	356	427	438	490	Male				CND-Veh	S8	27.3	42.7	88.1	126	168.8	196.3	207	236	265	283	316	Female
CND-Veh	S9	37	61	121	163	218	264	316	359	381	412	427	Male				CND-Veh	S9	25	44	79	119	164	189	199	225	260	272	261	Female
CND-Veh	S9	27.1	47	107	146	199	249	307	369	394	430	467	Male				CND-Veh	S9	24.5	45	80	117	171	197	217	243	287	296	305	Female
CND-Veh	S10	34.9	57	107	156	221	273	341	364	380	377	459	Male				CND-Veh	S10	26.5	50	93	132	164	191	218	238	242	255	270	Female
CND-Veh	S10	32.3	51	98	158	203	274	331	388	410	444	480	Male				CND-Veh	S10	32.5	50	93	145	163	205	229	258	255	260	277	Female
CND-Veh	S11	35	55	108	159	209	283	343	373	391	440	472	Male				CND-Veh	S11	29.9	53	89	125	156	186	206	226	227	237	251	Female
CND-Veh	S11	37.9	57	121	176	220	295	354	413	434	462	499	Male				CND-Veh	S11	34.1	52	99	144	187	209	233	244	247	264	281	Female
CND-Veh	S12	28	53	96	151	208	272	305	363	464	470	519	Male				CND-Veh	S12	36	51	96	140	176	208	236	243	279	281	300	Female
CND-Veh	S12	35	63	108	158	216	273	311	335	433	442	496	Male				CND-Veh	S12	39	53	86	124	148	173	198	210	242	247	267	Female
CND-Met	M1	32.4	59.4	95.7	139.8	195.3	246.6	340	397	458	482	590	Male				CND-Met	M1	35	56	96	144	164	215	236	261	301	311	319	Female
CND-Met	M1	35.8	61.1	111.4	159.4	220.4	285.8	345	407	477	506	578	Male				CND-Met	M1	34.5	53	102	161	193	244	255	282	321	334	326	Female
CND-Met	M2	34.8	55.1	97.6	140	187.2	264.8	337	393	470	499	521	Male				CND-Met	M2	34	53	101	152	174	225	231	249	300	309	313	Female
CND-Met	M2	28.6	61.1	95.8	141.7	196.6	255.3	305	361	417	449	476	Male				CND-Met	M2	39.2	66	106	161	195	194	240	269	311	322	326	Female
CND-Met	M3	33.7	52.1	116.9	158.2	220	288.4	350	391	470	500	543	Male				CND-Met	M3	38	69	99	147	183	181	229	254	292	297	304	Female
CND-Met	M3	30.2	45.5	102.9	142.9	203	258.9	332	388	466	491	545	Male				CND-Met	M3	40	60	112	167	212	213	267	287	310	336	334	Female
CND-Met	M4	35.8	49.9	123.6	166.7	229.4	286.4	342	397	480	505	525	Male				CND-Met	M4	33	56	98	142	160	207	242	252	282	293	299	Female
CND-Met	M4	34	54	107	166	242	306	364	404	514	545	587	Male				CND-Met	M4	29	64	88	139	151	193	237	253	281	277	304	Female
CND-Met	M5	36	51	99	168	241	313	369	423	527	562	601	Male				CND-Met	M5	37.5	50	101	144	153	194	216	223	251	261	272	Female
CND-Met	M5	34	49	91	152	219	269	321	364	459	492	527	Male				CND-Met	M5	28.6	51.2	95.5	136.2	182	196.5	235	274	301	321	334	Female
CND-Met	M6	38	70	122	170	201	235	350	405	546	582	638	Male				CND-Met	M6	31.1	51.3	131	170	208	239.2	244	279	312	320	375	Female
CND-Met	M6	31	45	93	151	210	270	316	349	443	462	506	Male				CND-Met	M6	28.8	51.5	99.9	126	170	215.4	233	261	283	301	331	Female
CND-Met	M7	29	31	67	115	169	227	278	310	427	447	493	Male				CND-Met	M7	24.8	56.2	98.6	138.3	179.6	214	236	252	306	316	328	Female
CND-Met	M7	33.6	56	102	163	213	289	338	383	452	501	523	Male				CND-Met	M7	32.4	53.7	92.1	126	178.3	213.6	235	263	298	313	296	Female
CND-Met	M8	38.3	70	103	165	219	287	337	376	442	496	526	Male				CND-Met	M8	30.9	59.2	101.3	137.8	181.2	209.3	222	240	254	274	311	Female
CND-Met	M8	31.9	58	97	159	211	281	327	366	425	473	515	Male				CND-Met	M8	25.8	56.2	89.2	123	157.9	189.2	251	269	278	294	342	Female
CND-Met	M9	27.8	48	101	146	199	272	335	385	416	452	478	Male				CND-Met	M9	35	57	89	143	180	217	235	261	282	296	315	Female
CND-Met	M9	40.3	62	128	170	221	285	336	407	426	447	499	Male				CND-Met	M9	36.8	56	99	158	196	224	256	263	288	302	313	Female
CND-Met	M10	31.1	58	115	163	220	292	351	411	457	478	513	Male				CND-Met	M10	31.2	56	109	126	171	202	230	249	272	292	303	Female
CND-Met	M10	37.3	55	111	168	237	306	372	399	423	476	526	Male				CND-Met	M10	32.1	55	115	139	169	200	224	252	268	279	295	Female
CND-Met	M11	34.9	57	121	171	236	301	369	388	442	483	531	Male				CND-Met	M11	37.3	52	102	135	171	204	235	242	269	286	299	Female
CND-Met	M11	33.4	56	113	154	213	295	360	397	452	494	559	Male				CND-Met	M11	39.1	57	118	136	164	202	227	253	270	281	294	Female
CND-Met	M12	36.6	66	132	196	261	320	380	437	483	531	562	Male				CND-Met	M12	30.1	53	93	133	176	208	237	240	260	279	292	Female
CND-Met	M12	44.3	58	126	180	242	331	398	449	518	547	610	Male				CND-Met	M12	35.2	53	98	142	185	204	226	251	273	284	293	Female

## Sheet: Fig1c
F1 Body composition
Test details
Test name	Unpaired t test
Method	Bonferroni-Dunn method
P value	Lean	Fat
Male	0.0645263	0.0399343
Female	0.561845	0.032458
Male	CND-Veh					CND-Met
Lean	188.72	226.56	215.69	237.51	238.4	212.92	276.47	269.13	247.78	255.24
Fat	18.49	23.67	29.96	22.2	23.42	48.46	46.09	35.65	27.61	26.49
Female	CND-Veh					CND-Met
Lean	144.23	144.47	148.18	135.75	153.69	141.21	133.53	152.83	166.4	151.71
Fat	16.03	15.07	25.98	16.74	17.66	23.56	22.79	49.51	45.19	35.3

## Sheet: Fig1d
F1 GTT
Male							Female
Two-way RM ANOVA							Two-way RM ANOVA
ANOVA table	SS	DF	MS	F (DFn, DFd)	P value		ANOVA table	SS	DF	MS	F (DFn, DFd)	P value
Time x Group	39.25	4	9.813	F (4, 88) = 10.71	P<.001		Time x Group	31.02	4	7.755	F (4, 88) = 6.613	P<.001
Time	717.4	4	179.3	F (2.114, 46.51) = 195.8	P<.001		Time	793.6	4	198.4	F (2.587, 56.91) = 169.2	P<.001
Group	66.98	1	66.98	F (1, 22) = 55.62	P<.001		Group	31.62	1	31.62	F (1, 22) = 16.78	P<.001
Subject	26.49	22	1.204	F (22, 88) = 1.314	P=.185		Subject	41.46	22	1.885	F (22, 88) = 1.607	P=.063
Residual	80.63	88	0.9162				Residual	103.2	88	1.173
Male
Time (min)	CND-Veh												CND-Met
0	4.55	4.3	4.4	5.35	5.65	5.25	4.6	5	3.9	4.7	4	5.3	5.6	6.4	5.8	4.4	5.7	6.9	6.8	6	5	4.7	4.2	4.9
15	10	8.5	8.95	11.8	8	8.05	7.95	10.1	8.9	10.5	11.1	12.1	13.4	13.3	13.2	14.9	13.8	14.1	11.8	12.8	14.3	13.1	14	12.5
30	6.6	5.95	7.75	9	6.2	5.85	6.75	8.1	8.1	8.4	8.1	8.9	8.3	7	6.2	7.2	7.4	9.6	6.5	7.9	9.5	10.6	11.5	9.9
60	5.4	5.05	5.95	5.95	5.85	5.55	6	5.5	5.5	5.2	5.4	5.6	5	6.5	6.5	7.3	6	6.7	7.3	6.5	6	6	7.2	5.9
120	4.15	3.85	4.25	4.45	3.9	4.5	4.45	5.5	5	4.5	4.1	5.1	5.6	6.4	5.3	4.7	5.9	6.9	6.7	5.9	4.9	4.6	4.9	5.1
Female
Time (min)	CND-Veh												CND-Met
0	6.2	5.9	4.2	3.7	4.85	3.6	4.2	4.5	4.3	3.9	3.6	3.9	6.2	5.65	6.4	5.55	5.95	4.3	4	4.8	4.1	5.6	4.1	4.1
15	10.35	11	10.3	8	8.4	10.3	9.6	10.4	9.7	11.4	10.9	11.4	13.4	8.2	15	16.6	15.9	13	14.7	11.9	10.9	12.7	12.9	13.1
30	6.35	6.7	7.5	6.1	8.1	7.5	8.6	7.8	7	8.4	6.7	7.9	6.55	4.8	8.1	8.8	6.4	8.9	9.4	8.3	7.9	9.8	8	9.2
60	6	5.35	5.75	5.3	5.65	5.4	5.1	5	9	5.3	5	5.2	6.7	5.6	6	6.9	5.3	6.3	6.4	5.5	5.3	6.3	5.8	5.7
120	6	5.7	5.45	4.65	4.65	4.5	4.3	4.2	4.4	4.8	3.5	4.1	5.65	5.95	6.15	6.3	5.1	4.7	4.6	4.4	4.2	4.7	4.9	5.5
F1 AUC of GTT
Test details
Test name	Unpaired t test
Method	Bonferroni-Dunn method
P value	AUC of GTT
Male	4.32369e-07
Female	0.00288057
Male			Female
CND-Veh	CND-Met		CND-Veh	CND-Met
700.125	822.75		794.625	865.875
636.375	889.5		771.75	703.875
736.875	832.5		777	909.75
820.875	888		663	988.125
682.125	863.25		738.375	818.625
676.5	987.75		728.25	852
709.125	903.75		727.5	888
783.75	884.25		716.25	780.75
742.5	882.75		872.25	736.5
750.75	878.25		771.75	877.5
744.75	971.25		671.25	812.25
826.5	865.5		735	855.75

## Sheet: Fig1e
Fasting insulin levels and HOMA-IR index
Test details
Test name	Unpaired t test
Method	Bonferroni-Dunn method
P value	Insulin	HOMA-IR
Male	0.307324	0.0454687
Female	0.210878	0.0449889
Group	Gender	Insulin	HOMA-IR
CND-Veh	Male	29.7345	5.81474
CND-Veh	Male	37.243	7.44861
CND-Veh	Male	34.7884	7.1123
CND-Veh	Male	31.4199	6.70292
CND-Veh	Male	29.4321	6.01724
CND-Veh	Male	29.0593	5.55355
CND-Met	Male	34.1613	7.28775
CND-Met	Male	32.5747	7.81794
CND-Met	Male	40.9199	8.91144
CND-Met	Male	43.3675	10.6009
CND-Met	Male	29.9831	6.79616
CND-Met	Male	28.8316	6.91959
CND-Veh	Female	23.1378	5.0389
CND-Veh	Female	15.8084	3.79401
CND-Veh	Female	20.0831	3.57034
CND-Veh	Female	17.3932	3.24672
CND-Veh	Female	22.0171	4.10986
CND-Veh	Female	21.589	4.41376
CND-Met	Female	20.3792	5.70618
CND-Met	Female	18.0256	4.40625
CND-Met	Female	23.2707	4.96441
CND-Met	Female	22.0139	4.98981
CND-Met	Female	23.2803	4.86299
CND-Met	Female	34.5372	8.13543

## Sheet: Fig1f
Litter	Group	2	4	6	8	10	12	13	15	Gender		m1 <- lme(Weight ~ Group*Time, random=~1|Litter)
CND-Veh WD16	CND-Veh WD	40.5	122	223	310	401	463	477	536	Male		Male
CND-Veh WD16	CND-Veh WD	42.1	113	230	321	399	450	461	514	Male		Adjusted ICC: 0.041
CND-Veh WD17	CND-Veh WD	40.8	123	224	325	378	433	441	499	Male		Unadjusted ICC: 0.001
CND-Veh WD17	CND-Veh WD	43.7	128	228	313	405	465	470	519	Male		numDF denDF F-value p-value
CND-Veh WD18	CND-Veh WD	46	118	246	333	431	491	503	558	Male		(Intercept) 1 178 13511.724 <.0001
CND-Veh WD18	CND-Veh WD	34.1	133	237	328	392	450	462	518	Male		Group 1 10 0.938 0.3555
CND-Veh WD19	CND-Veh WD	40.2	131	259	323	411	473	488	534	Male		Time 1 178 5528.089 <.0001
CND-Veh WD19	CND-Veh WD	40	122	235	329	437	495	506	561	Male		Group:Time 1 178 0.344 0.5583
CND-Veh WD1	CND-Veh WD	38.3	125	233	319	419	480	491	548	Male		Female
CND-Veh WD1	CND-Veh WD	44.9	130	244	336	400	460	473	526	Male		Adjusted ICC: 0.043
CND-Veh WD2	CND-Veh WD	41.3	124	243	340	388	452	462	515	Male		Unadjusted ICC: 0.004
CND-Veh WD2	CND-Veh WD	44.9	125	230	320	379	440	449	500	Male		numDF denDF F-value p-value
CND-Met WD1	CND-Met WD	45.6	133	229	329	371	433	445	512	Male		(Intercept) 1 178 6562.744 <.0001
CND-Met WD1	CND-Met WD	43.4	125	242	322	378	439	451	516	Male		Group 1 10 2.815 0.1243
CND-Met WD2	CND-Met WD	45	117	228	323	388	450	466	521	Male		Time 1 178 1735.775 <.0001
CND-Met WD2	CND-Met WD	46.1	141	264	344	459	525	541	593	Male		Group:Time 1 178 0.001 0.9739
CND-Met WD3	CND-Met WD	47.8	148	275	361	411	478	488	536	Male
CND-Met WD3	CND-Met WD	47	136	278	377	405	464	471	537	Male
CND-Met WD4	CND-Met WD	41.1	129	248	358	399	457	478	526	Male
CND-Met WD4	CND-Met WD	44.5	118	238	341	392	453	471	521	Male
CND-Met WD5	CND-Met WD	45	129	244	345	393	455	463	518	Male
CND-Met WD5	CND-Met WD	47.5	129	263	343	395	457	466	521	Male
CND-Met WD6	CND-Met WD	43.5	134	240	343	389	456	467	524	Male
CND-Met WD6	CND-Met WD	44.4	128	243	360	413	473	488	547	Male
CND-Veh WD16	CND-Veh WD	40.8	101	171	225	244	269	271	285	Female
CND-Veh WD16	CND-Veh WD	38.7	108	174	220	242	267	277	294	Female
CND-Veh WD17	CND-Veh WD	38.6	108	173	222	240	263	271	288	Female
CND-Veh WD17	CND-Veh WD	37.1	105	176	233	266	290	294	311	Female
CND-Veh WD18	CND-Veh WD	33.3	106	191	224	272	295	302	315	Female
CND-Veh WD18	CND-Veh WD	32.2	111	177	239	264	288	299	312	Female
CND-Veh WD19	CND-Veh WD	43	124	192	256	292	313	321	336	Female
CND-Veh WD19	CND-Veh WD	41.2	110	203	230	271	295	299	317	Female
CND-Veh WD1	CND-Veh WD	40	118	195	246	241	266	275	287	Female
CND-Veh WD1	CND-Veh WD	41.6	101	164	212	233	260	266	281	Female
CND-Veh WD2	CND-Veh WD	41.5	108	177	223	248	270	279	296	Female
CND-Veh WD2	CND-Veh WD	40.3	111	179	227	241	264	280	300	Female
CND-Met WD1	CND-Met WD	43.4	117	205	236	258	296	301	313	Female
CND-Met WD1	CND-Met WD	44.3	120	189	228	241	268	271	280	Female
CND-Met WD2	CND-Met WD	44.1	119	188	245	263	291	299	316	Female
CND-Met WD2	CND-Met WD	42.5	129	184	228	251	276	281	298	Female
CND-Met WD3	CND-Met WD	45	123	211	245	270	293	298	315	Female
CND-Met WD3	CND-Met WD	43.8	121	209	250	304	329	332	345	Female
CND-Met WD4	CND-Met WD	41.9	124	202	227	238	262	265	280	Female
CND-Met WD4	CND-Met WD	41	118	185	230	269	292	298	315	Female
CND-Met WD5	CND-Met WD	41	116	176	220	263	289	301	319	Female
CND-Met WD5	CND-Met WD	43	128	195	245	282	305	312	324	Female
CND-Met WD6	CND-Met WD	45.2	117	193	250	263	285	291	306	Female
CND-Met WD6	CND-Met WD	45.8	119	198	217	260	283	289	303	Female

## Sheet: Fig1g
F1 WD GTT
Male							Female
Two-way RM ANOVA							Two-way RM ANOVA
ANOVA table	SS	DF	MS	F (DFn, DFd)	P value		ANOVA table	SS	DF	MS	F (DFn, DFd)	P value
Time x Group	2.382	4	0.5956	F (4, 40) = 0.8250	P=.517		Time x Group	0.5323	4	0.1331	F (4, 40) = 0.3318	P=.855
Time	674.4	4	168.6	F (1.834, 18.34) = 233.5	P<.001		Time	447.6	4	111.9	F (2.350, 23.50) = 279.0	P<.001
Group	3.083	1	3.083	F (1, 10) = 1.377	P=.268		Group	0.1402	1	0.1402	F (1, 10) = 0.1785	P=.682
Subject	22.38	10	2.238	F (10, 40) = 3.100	P=.005		Subject	7.852	10	0.7852	F (10, 40) = 1.957	P=.065
Residual	28.88	40	0.7219				Residual	16.05	40	0.4012
Male
Time (min)	CND-Veh WD						CND-Met WD
0	4.4	4.7	3.7	4.2	5.3	4.5	5.7	5.7	5.5	4.6	4.8	4.3
15	13.4	13.6	13.8	11.2	13.1	14.1	15.7	14	15	13.3	12.3	10.5
30	11.6	7.8	9.9	9	10.7	10.3	12.7	10.6	12.9	11	10.2	8.8
60	5.8	6.9	6.4	6.9	7.1	7.1	7.3	6.5	6.5	6.8	6.8	6.7
120	4	5.2	4.7	4.9	5	5	5.5	4.3	5.3	5.2	4.9	4.5
female
Time (min)	CND-Veh WD						CND-Met WD
0	4.8	4.9	4.4	4.6	4.2	5.1	5.5	4.9	4.8	4.2	5	4.4
15	13.1	11.4	10.8	11.1	9.8	12.4	12.2	12.6	11.5	10.3	12.9	11.6
30	9.8	9.7	11.6	9.9	8.7	9.1	10.5	10.2	9.9	8.6	10.2	9.3
60	6.6	6.4	7	6.8	7.2	6.6	7.1	6.5	6.4	6.6	7.1	7.5
120	4.3	4.7	5.1	5.3	5.1	5.3	5.4	4.4	4.6	4.8	5.5	4.2

## Sheet: Fig1h
Group	Litter	4	5	6	7	8	10	12	Gender		Model:lme(Weight ~ Group*Time, random=~1|Litter）
Veh	S1	90	128	190.4	241	289	326	388	M		Male
Veh	S1	88	134	204.3	238	308	320	372	M		Adjusted ICC: 0.301
Veh	S2	94	145	195.6	249	294	328	392	M		Unadjusted ICC: 0.004
Veh	S2	90	143	202.3	258	305	335	401	M		numDF denDF F-value p-value
Veh	S3	91	146	208.3	256	304	331	407	M		(Intercept) 1 131 13630.629 <.0001
Veh	S3	96	155	209.7	240	289	342	412	M		Group 1 9 1.498 0.2521
Veh	S4	83	126	190.2	249	282	320	378	M		Time 6 131 2668.050 <.0001
Veh	S4	95	158	205	251	304	346	411	M		Group:Time 6 131 0.583 0.7431
Veh	S5	93	140	191.2	247	282	318	381	M		Female
Veh	S5	91	143	220.7	243	291	345	431	M		Adjusted ICC: 0.454
Met	M1	94	129.5	163.2	209.3	261.9	301	382	M		Unadjusted ICC: 0.029
Met	M1	89.2	135.3	192.2	241	297	333	396	M		numDF denDF F-value p-value
Met	M2	89	137.4	204.2	232.4	294.8	327	371	M		(Intercept) 1 131 3439.179 <.0001
Met	M2	93	143.9	190.3	235.4	276.2	315	377	M		Group 1 9 0.025 0.8769
Met	M3	92.3	142.6	195.2	226.3	280.5	326	384	M		Time 6 131 691.415 <.0001
Met	M3	84.5	142.7	198.7	225.3	272.8	322	399	M		Group:Time 6 131 1.109 0.3608
Met	M4	96.8	145.5	214.3	250.4	295.9	325	404	M
Met	M4	88.7	137.1	205.1	246.6	292.6	328	412	M
Met	M5	87.4	134.4	199.8	244.3	278.3	325	385	M
Met	M5	80.2	130.3	193.5	230.1	279.5	328	372	M
Met	M6	97.2	151.5	206	252.3	299.2	330	399	M
Met	M6	95.8	146.6	212	262.1	312.4	345	413	M
Veh	S1	85	111	140.2	176	208	233	257	F
Veh	S1	83	110	147	178	203	211	233	F
Veh	S2	78	106	133	162	202	228	246	F
Veh	S2	90	120	135.7	166	195	208	234	F
Veh	S3	88	119	135.5	167	190	218	244	F
Veh	S3	91	128	163.7	192	215	237	259	F
Veh	S4	88	131	153.2	197	212	232	249	F
Veh	S4	86	120	168	200	224	239	251	F
Veh	S5	78	114	147	185	203	218	231	F
Veh	S5	76	109	140	175	188	210	235	F
Met	M1	86.2	126.9	172.3	192.4	214.5	228	239	F
Met	M1	96	128.5	176.1	213.8	218.8	233	257	F
Met	M2	87.8	138	169.4	211.5	222.2	243	260	F
Met	M2	88.6	132	155.6	195.3	209	229	254	F
Met	M3	96.8	134.2	166.3	196.7	211.2	226	241	F
Met	M3	90.4	136.5	143.3	160.5	179.3	187	209	F
Met	M4	71.5	108.2	148.5	182.4	201.3	221	242	F
Met	M4	61.6	94.8	137.6	190	215.6	233	257	F
Met	M5	76.2	109.3	145	178.3	194.7	209	226	F
Met	M5	85.3	122.4	159.3	173.4	199.1	230	255	F
Met	M6	72.1	102.7	123.5	165	188.1	197	212	F
Met	M6	73.1	104.5	142	176.1	192.4	209	220	F

## Sheet: Fig1i
F2 GTT
Male							Female
Two-way RM ANOVA							Two-way RM ANOVA
ANOVA table	SS	DF	MS	F (DFn, DFd)	P value		ANOVA table	SS	DF	MS	F (DFn, DFd)	P value
Time x Group	5.318	4	1.33	F (4, 76) = 2.281	P=.068		Time x Group	1.447	4	0.3616	F (4, 60) = 0.9374	P=.449
Time	506.5	4	126.6	F (2.491, 47.33) = 217.2	P<.001		Time	286.3	4	71.57	F (2.173, 32.60) = 185.5	P<.001
Group	0.5886	1	0.5886	F (1, 19) = 0.3483	P=.562		Group	1.293	1	1.293	F (1, 15) = 1.693	P=.213
Subject	32.11	19	1.69	F (19, 76) = 2.899	P<.001		Subject	11.45	15	0.7635	F (15, 60) = 1.979	P=.032
Residual	44.31	76	0.583				Residual	23.15	60	0.3858
Male
Time (min)	CND-Veh											CND-Met
0	4.8	3.85	4.65	4.6	4.45	4.85	4.95	4.8	4.1	4.6		6	6	5.2	4.6	4.85	5.15	5.5	5.9	6.2	5.95	5.05
15	12.9	11.4	10.8	9	10.45	10.4	10.95	9.55	10.45	9.8		8.8	9.55	10.35	10.65	12.15	13.75	8.95	10.45	10.25	12	8.65
30	9.15	7.95	7	5.5	5.95	5.6	6.25	6.75	6.15	7.9		5	6.6	6.8	6.95	6.95	5.95	6.3	6.5	6.75	7.3	5
60	6.55	4.5	5.2	2.6	4.95	5.35	4.95	4.55	4.4	5.9		4.3	5.5	5.1	4.75	4.9	4.8	4.85	6.55	5.7	5.5	4.5
120	5.45	4.5	4.9	4.55	4.6	4.6	4.35	4.4	3.7	4.5		4.4	4.95	4.65	5	4.65	5.75	4.05	4.9	4.25	4.1	4.5
Female
Time (min)	CND-Veh											CND-Met
0	4.15	3.9	4.9	5.1	5.65	4.8	4.7					4.55	5.2	4.9	4.25	5.6	4.95	4.65	4.7	5.4	4.55
15	11.35	7.8	8.1	9.75	9.9	11.25	9.85					8.65	9.4	9.05	8.95	9.75	9.2	8.55	10.25	12	8.9
30	6.8	6.85	5.95	6.1	6.35	6.2	5.65					5.85	5.8	6.15	5.8	5.95	5.85	6.7	7.25	6.55	6
60	5.65	5.55	5.25	5.7	6.05	3.85	4.55					4.95	4.7	5.1	5.15	4.7	4.75	4.05	4.85	5.45	4.3
120	5.35	4.85	4.7	5.15	4.45	4.65	5.05					4.3	4.2	4.15	4.25	4.45	4.05	3.8	4.3	5.15	3.9
F2 AUC of GTT
Test details
Test name	Unpaired t test
Method	Bonferroni-Dunn method
P value
Male	0.777891
Female	0.0704926
Male AUC			Female AUC
CND-Veh	CND-Met		CND-Veh	CND-Met
893.625	615		769.125	647.25
716.25	732.75		695.625	648
735.375	716.25		669.375	664.875
546.75	714.375		732.75	655.875
684.75	735		739.5	667.125
697.125	767.25		657	642
695.25	657		666.375	610.125
667.875	789			699.375
634.875	736.125			767.625
759.75	759.375			613.125
	617.625

## Sheet: Fig1j-m
CpG	start	end	annotation	geneChr	transcriptId	distanceToTSS	ENTREZID.x	SYMBOL.x	GENENAME.x	Rank	Diff(CND-Met vs. CND-Veh)	Diff(CND-Met WD vs. CND-Veh WD)	CND-Veh	CND-Met	HFD-Veh	HFD-Met	CND-Veh-WD	CND-Met-WD
Chr1_163527892	163527892	163528031	Distal Intergenic	1	ENSRNOT00000081639	7732				1	59.3828	26.6686	0.138922	0.73275		0.244923	0.115132	0.381819
Chr7_12714835	12714835	12714839	Intron (ENSRNOT00000060648/ENSRNOG00000013220, intron 22 of 22)	7	ENSRNOT00000013857	-6913	500797	Misp	mitotic spindle positioning	2	51.4292	41.0625	0.354986	0.869278		0.222222	0.0476667	0.458292
Chr17_78503361	78503361	78503364	Intron (ENSRNOT00000020220/ENSRNOG00000014886, intron 1 of 3)	17	ENSRNOT00000079260	-3480	498796	Fam107b	family with sequence similarity 107, member B	3	49.6167	52.925	0.344833	0.841	1	0.7965	0.39425	0.9235
Chr16_67075204	67075204	67075209	Distal Intergenic	16	ENSRNOT00000083218	-35743				4	42.3307	23.0444	0.48455	0.907857		0.61025	0.444556	0.675
Chr5_142508923	142508923	142508931	Exon (ENSRNOT00000079457/ENSRNOG00000052899, exon 3 of 3)	5	ENSRNOT00000079457	2934				5	40.601	24.6688	0.459333	0.865344	1	0.6625	0.499687	0.746375
Chr1_100993635	100993635	100993642	Promoter (<=1kb)	1	ENSRNOT00000027777	-366	361567	Bcl2l12	Bcl2 like 12	6	39.3057	-9.51167	0.332371	0.725429	0.4	0.409667	0.391267	0.29615
Chr5_154619116	154619116	154619119	Intron (ENSRNOT00000015776/ENSRNOG00000011794, intron 6 of 10)	5	ENSRNOT00000015776	20358	298559	Tcea3	transcription elongation factor A3	7	37.2431	60.45	0.174625	0.547056	0.145417	0.585833	0.175167	0.779667
Chr9_94578770	94578770	94578824	Intron (ENSRNOT00000022485/ENSRNOG00000016653, intron 5 of 12)	9	ENSRNOT00000022308	15931	363276	Snorc	secondary ossification center associated regulator of chondrocyte maturation	8	35.5649	2.16667	0.626476	0.982125	0.958333	0.833333	0.6345	0.656167
Chr20_48250048	48250048	48250051	Promoter (1-2kb)	20	ENSRNOT00000071494	1593	683923	Bend3	BEN domain containing 3	9	34.1708	25.1854	0.639542	0.98125	1	1	0.627833	0.879687
Chr5_22086797	22086797	22086800	Distal Intergenic	5	ENSRNOT00000090094	-116196				10	33.4528	-2.16944	0.334972	0.6695		0.620111	0.431444	0.40975
Chr19_41171778	41171778	41171781	Intron (ENSRNOT00000080694/ENSRNOG00000017178, intron 22 of 95)	19	ENSRNOT00000023117	-10013	292017	Hydin	Hydin, axonemal central pair apparatus protein	11	31.8729	4.71875	0.632583	0.951313	0.9375	0.701625	0.683562	0.73075
Chr10_15918011	15918011	15918014	Intron (ENSRNOT00000028069/ENSRNOG00000020644, intron 2 of 4)	10	ENSRNOT00000028069	10155	497878	Nsg2	neuronal vesicle trafficking associated 2	12	28.5833	44.9667	0.449	0.734833	1	0.505083	0.116417	0.566083
Chr6_26782295	26782295	26782302	Promoter (1-2kb)	6	ENSRNOT00000009565	-1786	58842	Preb	prolactin regulatory element binding	13	27.6875	5.40625	0.186969	0.463844	0.390375	0.345688	0.327875	0.381938
Chr4_2482275	2482275	2482278	Distal Intergenic	4	ENSRNOT00000015232	-45156	362294	Ube3c	ubiquitin protein ligase E3C	14	27.1441	-4.98125	0.578278	0.849719	0.619563	0.5855	0.644375	0.594562
Chr8_125591241	125591241	125591244	Intron (ENSRNOT00000036672/ENSRNOG00000025881, intron 1 of 13)	8	ENSRNOT00000039904	-46814	680726	Rbms3	RNA binding motif, single stranded interacting protein 3	15	26.1556	18.1472	0.603444	0.865		0.551889	0.576778	0.75825
Chr12_13942176	13942176	13942184	Distal Intergenic	12	ENSRNOT00000001477	-17645	288499	Slc29a4	solute carrier family 29 member 4	16	25.7536	-6.39167	0.358714	0.61625	0.5555	0.495833	0.383917	0.32
Chr6_26987515	26987515	26987518	Intron (ENSRNOT00000012273/ENSRNOG00000008996, intron 2 of 12)	6	ENSRNOT00000012273	36611	65208	Dpysl5	dihydropyrimidinase-like 5	17	25.3969	5.70625	0.202094	0.456063	0.376813	0.331688	0.299125	0.356187
Chr6_43311887	43311887	43311890	Intron (ENSRNOT00000086808/ENSRNOG00000061519, intron 14 of 22)	6	ENSRNOT00000092192	51445	298914	Itgb1bp1	integrin subunit beta 1 binding protein 1	18	24.3583	-7.85625	0.282583	0.526167	0.400125	0.332625	0.3735	0.294938
Chr9_94393197	94393197	94393200	Intron (ENSRNOT00000021168/ENSRNOG00000015596, intron 2 of 3)	9	ENSRNOT00000021168	30898	501181	Efhd1	EF-hand domain family, member D1	19	23.88	14.9917	0.588533	0.827333		0.694556	0.583417	0.733333
Chr2_253068924	253068924	253068928	Distal Intergenic	2	ENSRNOT00000084675	-196522				20	23.3161	-0.166667	0.366381	0.599542	0.439	0.522667	0.353833	0.352167
Chr9_81641172	81641172	81641175	Distal Intergenic	9	ENSRNOT00000071700	-3180	690437	Catip	ciliogenesis associated TTC17 interacting protein	21	23.1312	-5.9625	0.462813	0.694125	0.715	0.53375	0.513625	0.454
Chr1_279678225	279678225	279678228	Distal Intergenic	1	ENSRNOT00000085111	-9605				22	22.9667	-12.675	0.350833	0.5805	0.619042	0.323917	0.347833	0.221083
Chr5_151140975	151140975	151140978	Distal Intergenic	5	ENSRNOT00000066549	-23933	362618	Fam76a	family with sequence similarity 76, member A	23	22.5028	4.525	0.123389	0.348417	0.108	0.307167	0.117333	0.162583
Chr2_204218298	204218298	204218301	Distal Intergenic	2	ENSRNOT00000021487	36398	295326	Mab21l3	mab-21 like 3	24	22.2512	14.3417	0.488905	0.711417	0.547	0.652583	0.408833	0.55225
Chr1_237911508	237911508	237911511	Promoter (1-2kb)	1	ENSRNOT00000023664	-1496	25380	Anxa1	annexin A1	25	21.6167	13.725	0.406292	0.622458	0.564	0.66	0.510583	0.647833
Chr2_173143078	173143078	173143081	Distal Intergenic	2	ENSRNOT00000091079	-55430				26	21.4315	-6.24583	0.545143	0.759458	0.8	0.728875	0.597667	0.535208
Chr7_24997662	24997662	24997670	Distal Intergenic	7	ENSRNOT00000079296	-6823				27	21.2963	3.81667	0.680881	0.893844		0.7845	0.532833	0.571
Chr6_27440325	27440325	27440329	Intron (ENSRNOT00000036815/ENSRNOG00000024905, intron 7 of 16)	6	ENSRNOT00000036815	19709	362712	Drc1	dynein regulatory complex subunit 1	28	19.4083	3.275	0.228073	0.422156	0.377937	0.328813	0.301563	0.334313
Chr1_56342438	56342438	56342442	Intron (ENSRNOT00000019317/ENSRNOG00000014166, intron 8 of 12)	1	ENSRNOT00000079718	53606	292401	Smoc2	SPARC related modular calcium binding 2	29	19.2417	39.4417	0.0736667	0.266083	0.070875	0.25825	0.00175	0.396167
Chr10_13871192	13871192	13871197	Exon (ENSRNOT00000004486/ENSRNOG00000003195, exon 18 of 21)	10	ENSRNOT00000043951	16830	140722	Caskin1	CASK interacting protein 1	30	19.2023	3.1825	0.146937	0.33896	0.479833	0.244063	0.237312	0.269138
Chr5_127044793	127044793	127045053	Promoter (1-2kb)	5	ENSRNOT00000075357	1507				31	18.8208	3.1	0.153292	0.3415	0.230333	0.188667	0.24475	0.27575
Chr13_36683437	36683437	36683440	Distal Intergenic	13	ENSRNOT00000083007	150679				32	18.5417	0.05	0.808458	0.993875	0.9865	0.99675	0.88675	0.88725
Chr1_101844330	101844330	101844349	Intron (ENSRNOT00000028615/ENSRNOG00000021063, intron 5 of 12)	1	ENSRNOT00000084869	8706	24412	Grin2d	glutamate ionotropic receptor NMDA type subunit 2D	33	18.1042	10.4708	0.108333	0.289375	0.291083	0.29975	0.191458	0.296167
Chr9_102394940	102394940	102394948	Distal Intergenic	9	ENSRNOT00000091002	147742				34	17.8964	3.31667	0.178464	0.357429	0.340458	0.287438	0.262625	0.295792
Chr18_71206365	71206365	71206383	Intron (ENSRNOT00000024950/ENSRNOG00000018425, intron 13 of 16)	18	ENSRNOT00000090112	-165162				35	17.3863	5.21979	0.290012	0.463875	0.326417	0.222687	0.230698	0.282896
Chr12_47369066	47369066	47369070	Distal Intergenic	12	ENSRNOT00000001562	-8559	360822	Sppl3	signal peptide peptidase like 3	36	16.9125	-3.01667	0.523542	0.692667	0.62275	0.643	0.54925	0.519083
Chr7_27507257	27507257	27507260	Intron (ENSRNOT00000059538/ENSRNOG00000038948, intron 6 of 79)	7	ENSRNOT00000059538	44818	282580	Stab2	stabilin 2	37	16.744	21.825	0.40681	0.57425	0.53125	0.51	0.29675	0.515
Chr12_28671279	28671279	28671284	Intron (ENSRNOT00000076101/ENSRNOG00000024435, intron 1 of 6)	12	ENSRNOT00000076527	194555				38	16.6286	-3.225	0.622643	0.788929	0.983333	0.815562	0.709313	0.677062
Chr5_68583503	68583503	68583511	Distal Intergenic	5	ENSRNOT00000039903	-35691				39	16.5944	-0.177083	0.355389	0.521333	0.439896	0.467688	0.374563	0.372792
Chr7_70359806	70359806	70359809	Distal Intergenic	7	ENSRNOT00000031272	-4187	362890	Tspan31	tetraspanin 31	40	15.8222	-3.6125	0.449111	0.607333	0.468667	0.493875	0.420042	0.383917
Chr1_280064135	280064135	280064139	Distal Intergenic	1	ENSRNOT00000071238	-5047				41	15.4844	-8.25	0.250219	0.405062	0.467	0.206375	0.20425	0.12175
Chr3_168313507	168313507	168313516	Distal Intergenic	3	ENSRNOT00000017654	-31636	502694	Dok5	docking protein 5	42	15.1556	1.88333	0.510111	0.661667	0.5	0.590833	0.594917	0.61375
Chr18_78142921	78142921	78142924	Distal Intergenic	18	ENSRNOT00000088260	-134544				43	15.0813	13.925	0.387188	0.538	0.540333	0.51975	0.353583	0.492833
Chr18_56015554	56015554	56015558	Distal Intergenic	18	ENSRNOT00000025881	-22669	29633	Ndst1	N-deacetylase and N-sulfotransferase 1	44	15.0719	-8.04375	0.669281	0.82	0.86575	0.75675	0.676562	0.596125
Chr8_32381144	32381144	32381156	Distal Intergenic	8	ENSRNOT00000078181	14979				45	14.9775	13.9	0.143444	0.293219		0.111167	0.00758333	0.146583
Chr5_143194791	143194791	143194795	Promoter (<=1kb)	5	ENSRNOT00000087580	636				46	14.845	15.7917	0.316133	0.464583	0.5	0.458333	0.202667	0.360583
Chr20_34245442	34245442	34245446	Distal Intergenic	20	ENSRNOT00000000468	-13345	502421	Slc35f1	solute carrier family 35, member F1	47	14.8417	-0.216667	0.2335	0.381917	0.304167	0.239333	0.147583	0.145417
Chr15_25672089	25672089	25672094	Distal Intergenic	15	ENSRNOT00000083846	-38239	120097200	LOC120097200	U6 spliceosomal RNA	48	14.5583	0.0416667	0.050125	0.195708	0.22975	0.0635	0.106833	0.10725
Chr3_159712806	159712806	159712810	Intron (ENSRNOT00000010939/ENSRNOG00000008170, intron 4 of 4)	3	ENSRNOT00000010939	62833	296345	Jph2	junctophilin 2	49	14.3924	6.25	0.216139	0.360063	0.231	0.289333	0.24575	0.30825
Chr14_95611426	95611426	95611430	Distal Intergenic	14	ENSRNOT00000071967	-689166				50	14.3167	1.03333	0.24675	0.389917	0.342542	0.269667	0.2645	0.274833
Chr9_2902972	2902972	2902975	Distal Intergenic	9	ENSRNOT00000088946	124416				51	14.15	2.63333	0.417583	0.559083	0.600667	0.47725	0.378333	0.404667
ChrX_107761795	107761795	107761798	Promoter (<=1kb)	21	ENSRNOT00000072739	792				52	13.8656	-0.74375	0.1225	0.261156	0.280375	0.140563	0.176562	0.169125
Chr17_11905036	11905036	11905039	Distal Intergenic	17	ENSRNOT00000046385	10987				53	13.7208	-5.29167	0.389833	0.527042	0.409778	0.382667	0.429083	0.376167
Chr13_98533260	98533260	98533263	Distal Intergenic	13	ENSRNOT00000040203	-2536	81751	Psen2	presenilin 2	54	13.7125	-0.05625	0.16225	0.299375	0.247063	0.20925	0.182625	0.182063
Chr10_35979635	35979635	35979641	Distal Intergenic	10	ENSRNOT00000084731	-13846				55	13.5993	4.25833	0.361611	0.497604	0.5	0.483556	0.377083	0.419667
Chr17_12011092	12011092	12011097	Intron (ENSRNOT00000090782/ENSRNOG00000053232, intron 2 of 8)	17	ENSRNOT00000090782	57540	306782	Ror2	receptor tyrosine kinase-like orphan receptor 2	56	13.4613	1.98333	0.457821	0.592433	0.531333	0.542167	0.530875	0.550708
Chr6_145287873	145287873	145287876	Distal Intergenic	6	ENSRNOT00000053638	182809	100314038	Mir153	microRNA 153	57	13.4271	4.48958	0.275083	0.409354	0.319875	0.38625	0.219792	0.264687
Chr10_91700537	91700537	91700540	Promoter (1-2kb)	10	ENSRNOT00000004650	-1113	287751	Lyzl6	lysozyme-like 6	58	13.3917	-3.2	0.419875	0.553792	0.680167	0.486167	0.509333	0.477333
Chr9_113188466	113188466	113188471	Intron (ENSRNOT00000034759/ENSRNOG00000031348, intron 5 of 13)	9	ENSRNOT00000034759	58074	501199	Tmem232	transmembrane protein 232	59	13.2583	6.75625	0.0317813	0.164365	0.0833333	0.0246458	0.0199375	0.0875
Chr18_76499452	76499452	76499465	Distal Intergenic	18	ENSRNOT00000084621	-60346	307237	Pard6g	par-6 family cell polarity regulator gamma	60	13.1204	2.20833	0.341963	0.473167	0.454788	0.45725	0.377056	0.399139
Chr4_116983636	116983636	116983639	Exon (ENSRNOT00000020786/ENSRNOG00000015493, exon 3 of 3)	4	ENSRNOT00000020786	15636	500235	Emx1	empty spiracles homeobox 1	61	13.0372	-0.6625	0.31869	0.449062	0.402062	0.391313	0.376313	0.369688
Chr20_50893244	50893244	50893252	Distal Intergenic	20	ENSRNOT00000071513	-15423				62	12.7667	3.29167	0.378062	0.505729	0.474	0.483	0.380833	0.41375
Chr14_75217622	75217622	75217627	Distal Intergenic	14	ENSRNOT00000083772	-11847				63	12.7556	0.966667	0.392556	0.520111	0.401458	0.44675	0.424833	0.4345
Chr1_280409947	280409947	280409950	Distal Intergenic	1	ENSRNOT00000011983	-13129	25549	Slc18a2	solute carrier family 18 member A2	64	12.7323	-9.09167	0.269094	0.396417	0.325417	0.18975	0.196979	0.106063
Chr10_84031780	84031780	84031783	Promoter (<=1kb)	10	ENSRNOT00000009934	-172	303480	Hoxb13	homeo box B13	65	12.4333	1.08333	0.188111	0.312444	0.282083	0.249083	0.257083	0.267917
Chr6_36886373	36886373	36886377	Distal Intergenic	6	ENSRNOT00000077176	2902				66	12.4188	2.48125	0.845625	0.969812	0.97225	0.886813	0.872188	0.897
Chr3_45527413	45527413	45527417	Distal Intergenic	3	ENSRNOT00000007632	-11380	362136	Dapl1	death associated protein-like 1	67	12.3333	-4.25	0.0466667	0.17	0.1225	0.125	0.0775	0.035
Chr13_3257577	3257577	3257581	Distal Intergenic	13	ENSRNOT00000089317	-170765				68	12.2625	-3.8	0.352417	0.475042	0.4205	0.37	0.367833	0.329833
Chr12_12796564	12796564	12796567	Distal Intergenic	12	ENSRNOT00000079836	-14418	27137	Eif2ak1	eukaryotic translation initiation factor 2 alpha kinase 1	69	12.1917	18.4583	0.425958	0.547875	0.0801111	0.314167	0.100167	0.28475
Chr5_151140999	151140999	151141002	Distal Intergenic	5	ENSRNOT00000066549	-23957	362618	Fam76a	family with sequence similarity 76, member A	70	12.166	4.40833	0.0869444	0.208604	0.054	0.157917	0.078125	0.122208
Chr2_112948144	112948144	112948150	Distal Intergenic	2	ENSRNOT00000017758	-59399				71	12.1222	5.90833	0.0848889	0.206111	0.22925	0.163	0.101417	0.1605
Chr5_101131115	101131115	101131120	Intron (ENSRNOT00000058615/ENSRNOG00000022309, intron 3 of 35)	5	ENSRNOT00000058615	7307				72	12	7.69167	0.697667	0.817667	0.737083	0.646417	0.73025	0.807167
Chr5_151140897	151140897	151140901	Distal Intergenic	5	ENSRNOT00000066549	-23855	362618	Fam76a	family with sequence similarity 76, member A	73	11.624	4.70625	0.0760417	0.192281	0.036	0.150687	0.0665625	0.113625
Chr1_105075979	105075979	105075985	Distal Intergenic	1	ENSRNOT00000036258	-18426	292935	Htatip2	HIV-1 Tat interactive protein 2	74	11.5417	-1.73333	0.0477917	0.163208	0.43725	0.09375	0.12225	0.104917
Chr6_26788763	26788763	26788771	Exon (ENSRNOT00000010403/ENSRNOG00000025689, exon 6 of 9)	6	ENSRNOT00000010403	4037	313917	Abhd1	abhydrolase domain containing 1	75	11.5388	0.716667	0.365321	0.480708	0.441817	0.40665	0.440833	0.448
Chr14_41367480	41367480	41367483	Distal Intergenic	14	ENSRNOT00000048329	-21080				76	11.475	9.58889	0.503861	0.618611	0.67975	0.598917	0.450778	0.546667
Chr13_50345762	50345762	50345773	Distal Intergenic	13	ENSRNOT00000051824	-84324				77	11.3976	-5.65	0.748262	0.862238		0.607825	0.714583	0.658083
Chr8_61275830	61275830	61275833	Exon (ENSRNOT00000023084/ENSRNOG00000017193, exon 2 of 2)	8	ENSRNOT00000023084	14407	315691	Lingo1	leucine rich repeat and Ig domain containing 1	78	11.3048	2.55833	0.287952	0.401	0.36225	0.355	0.33175	0.357333
Chr10_101469085	101469085	101469089	Distal Intergenic	10	ENSRNOT00000003511	180596	140586	Sox9	SRY-box transcription factor 9	79	11.2875	26.8667	0.5075	0.620375	0.722222	0.638167	0.337	0.605667
Chr4_171585299	171585299	171585304	Intron (ENSRNOT00000009328/ENSRNOG00000007047, intron 1 of 20)	4	ENSRNOT00000009328	6578	312812	Eps8	EGFR pathway substrate 8, signaling adaptor	80	11.2385	8.15625	0.157854	0.27024	0.325833	0.258458	0.0480833	0.129646
Chr6_117843536	117843536	117843558	Distal Intergenic	6	ENSRNOT00000077250	128362				81	11.1569	1.59554	0.125875	0.237444	0.193938	0.192437	0.14842	0.164375
Chr5_27500771	27500771	27500774	Distal Intergenic	5	ENSRNOT00000082510	113781	120103328	LOC120103328	small nucleolar RNA SNORA17	82	11.1418	-0.127083	0.369988	0.481406	0.468812	0.457	0.394333	0.393062
Chr18_47553166	47553166	47553186	Intron (ENSRNOT00000019844/ENSRNOG00000014426, intron 2 of 8)	18	ENSRNOT00000084877	-16751				83	11.1128	-0.489583	0.0541429	0.165271	0.14025	0.15775	0.100083	0.0951875
Chr5_165403304	165403304	165403307	Promoter (1-2kb)	5	ENSRNOT00000014934	-1861	84596	Srm	spermidine synthase	84	11.05	2.03333	0.133024	0.243524	0.175417	0.157167	0.0805833	0.100917
Chr1_220953285	220953285	220953291	Distal Intergenic	1	ENSRNOT00000036185	4954	361709	Ap5b1	adaptor related protein complex 5 subunit beta 1	85	10.5674	4.81667	0.358222	0.463896	0.5	0.435167	0.364083	0.41225
Chr4_171489634	171489634	171489638	Intron (ENSRNOT00000009328/ENSRNOG00000007047, intron 17 of 20)	4	ENSRNOT00000009328	102244	312812	Eps8	EGFR pathway substrate 8, signaling adaptor	86	10.5667	0.34375	0.0231667	0.128833	0.164313	0.0801875	0.0730625	0.0765
Chr13_98533234	98533234	98533238	Distal Intergenic	13	ENSRNOT00000040203	-2510	81751	Psen2	presenilin 2	87	10.4232	2.475	0.0948095	0.199042	0.16275	0.133417	0.1085	0.13325
Chr14_30595377	30595377	30595381	Distal Intergenic	14	ENSRNOT00000083118	8923				88	10.2365	0.00625	0.370521	0.472885	0.419625	0.37725	0.371708	0.371771
Chr17_78824523	78824523	78824528	Intron (ENSRNOT00000021918/ENSRNOG00000016283, intron 1 of 2)	17	ENSRNOT00000090779	2210	679834	Meig1	meiosis/spermiogenesis associated 1	89	10.1312	5.0375	0.129177	0.23049	0.215625	0.195437	0.174687	0.225062
Chr8_61275837	61275837	61275840	Exon (ENSRNOT00000023084/ENSRNOG00000017193, exon 2 of 2)	8	ENSRNOT00000023084	14400	315691	Lingo1	leucine rich repeat and Ig domain containing 1	90	10.0183	2.16875	0.217286	0.317469	0.272625	0.272687	0.258063	0.27975
Chr8_61275873	61275873	61275877	Exon (ENSRNOT00000023084/ENSRNOG00000017193, exon 2 of 2)	8	ENSRNOT00000023084	14363	315691	Lingo1	leucine rich repeat and Ig domain containing 1	91	9.9	1.025	0.20175	0.30075	0.262875	0.245812	0.234688	0.244937
Chr16_5663551	5663551	5663558	Intron (ENSRNOT00000048043/ENSRNOG00000031287, intron 2 of 36)	16	ENSRNOT00000048043	132267	306243	Cacna2d3	calcium voltage-gated channel auxiliary subunit alpha2delta 3	92	9.86875	-2.31667	0.450708	0.549396	0.604333	0.483833	0.411417	0.38825
Chr2_30572658	30572658	30572663	Intron (ENSRNOT00000024674/ENSRNOG00000018297, intron 1 of 8)	2	ENSRNOT00000084667	3928	83497	Ocln	occludin	93	9.84464	4.0875	0.862929	0.961375	1	0.874937	0.892125	0.933
Chr14_85425468	85425468	85425471	Distal Intergenic	14	ENSRNOT00000057361	-26936	685462	Emid1	EMI domain containing 1	94	9.82024	5.70833	0.290048	0.38825	0.347583	0.366417	0.2715	0.328583
Chr3_1744220	1744220	1744223	Exon (ENSRNOT00000048945/ENSRNOG00000004560, exon 34 of 36)	3	ENSRNOT00000074739	63808				95	9.76994	-0.114583	0.239988	0.337687	0.277062	0.318604	0.256688	0.255542
Chr10_82154155	82154155	82154158	Exon (ENSRNOT00000081307/ENSRNOG00000060528, exon 16 of 37)	10	ENSRNOT00000079711	-37046	140668	Abcc3	ATP binding cassette subfamily C member 3	96	9.76875	-2.46667	0.257438	0.355125	0.240479	0.314	0.3015	0.276833
Chr5_147637216	147637216	147637220	Promoter (<=1kb)	5	ENSRNOT00000043325	277				97	9.74683	3.05556	0.0723095	0.169778	0.129417	0.124396	0.121444	0.152
Chr16_11251824	11251824	11251829	Promoter (1-2kb)	16	ENSRNOT00000089835	1770	100314221	Mir346	microRNA 346	98	9.72098	-2.9125	0.363321	0.460531	0.413687	0.438688	0.435625	0.4065
Chr4_75610716	75610716	75610730	Intron (ENSRNOT00000008688/ENSRNOG00000006617, intron 3 of 22)	4	ENSRNOT00000081252	-119964				99	9.58889	1.85	0.206556	0.302444	0.23394	0.155417	0.247	0.2655
Chr5_151141049	151141049	151141054	Distal Intergenic	5	ENSRNOT00000066549	-24007	362618	Fam76a	family with sequence similarity 76, member A	100	9.55625	1.90625	0.103	0.198562	0.0585	0.174875	0.0943125	0.113375
Chr5_55825759	55825759	55825762	Distal Intergenic	5	ENSRNOT00000090195	-2079				101	9.44271	-0.38125	0.516031	0.610458	0.67225	0.534813	0.526521	0.522708
Chr2_23288720	23288720	23288723	Promoter (<=1kb)	2	ENSRNOT00000061708	543	365972	Bhmt2	betaine-homocysteine S-methyltransferase 2	102	9.31161	-5.5	0.0988214	0.191938	0.143687	0.115875	0.115937	0.0609375
Chr4_166135444	166135444	166135458	Distal Intergenic	4	ENSRNOT00000007124	59288				103	9.26682	0.329545	0.0687333	0.161402	0.121121	0.133303	0.126038	0.129333
Chr6_43311864	43311864	43311887	Intron (ENSRNOT00000086808/ENSRNOG00000061519, intron 14 of 22)	6	ENSRNOT00000092192	51448	298914	Itgb1bp1	integrin subunit beta 1 binding protein 1	104	9.22222	-1.7	0.0682222	0.160444	0.14325	0.102667	0.0916667	0.0746667
Chr15_56637637	56637637	56637641	Distal Intergenic	15	ENSRNOT00000013408	-28371	29595	Htr2a	5-hydroxytryptamine receptor 2A	105	9.21667	0.591667	0.3015	0.393667	0.367271	0.307875	0.292396	0.298313
Chr1_259155427	259155427	259155430	Distal Intergenic	1	ENSRNOT00000082051	37684				106	9.18889	-4.20833	0.167111	0.259	0.234917	0.205	0.203333	0.16125
Chr1_259739870	259739870	259739873	Promoter (<=1kb)	1	ENSRNOT00000054719	-82	64519	Entpd1	ectonucleoside triphosphate diphosphohydrolase 1	107	9.18889	-4.20833	0.167111	0.259	0.234917	0.205	0.203333	0.16125
Chr19_53989133	53989133	53989136	Distal Intergenic	19	ENSRNOT00000023607	-71486	307913	Gse1	Gse1 coiled-coil protein	108	9.15744	-0.65	0.195738	0.287313	0.319375	0.263542	0.216625	0.210125
Chr14_114674786	114674786	114674790	Intron (ENSRNOT00000008210/ENSRNOG00000005434, intron 1 of 37)	14	ENSRNOT00000008210	17974				109	9.06667	-4.04167	0.244667	0.335333	0.28275	0.2895	0.278667	0.23825
Chr14_114874857	114874857	114874861	Distal Intergenic	14	ENSRNOT00000034584	-6529	498431	C14h2orf73	similar to human chromosome 2 open reading frame 73	110	9.06667	-4.04167	0.244667	0.335333	0.28275	0.2895	0.278667	0.23825
Chr13_103732756	103732756	103732769	Distal Intergenic	13	ENSRNOT00000079252	-13219				111	8.98889	3.5	0.106444	0.196333	0.177	0.145833	0.139167	0.174167
Chr5_57516651	57516651	57516656	Intron (ENSRNOT00000015575/ENSRNOG00000010727, intron 2 of 4)	5	ENSRNOT00000090128	25464	120103359	Snord121b	small nucleolar RNA, C/D box 121B	112	8.93333	5.13333	0.0111333	0.100467	0.0833333	0.04525	0.0256667	0.077
Chr10_109474947	109474947	109474951	Exon (ENSRNOT00000066736/ENSRNOG00000043102, exon 23 of 31)	10	ENSRNOT00000066736	28503	360674	Bahcc1	BAH domain and coiled-coil containing 1	113	8.89167	2.78333	0	0.0889167	0.1845	0.00591667	0	0.0278333
Chr10_105654676	105654676	105654681	Intron (ENSRNOT00000016622/ENSRNOG00000012083, intron 6 of 8)	10	ENSRNOT00000084995	6301				114	8.87396	3.1125	0.366604	0.455344	0.424708	0.434937	0.406938	0.438062
Chr2_32590193	32590193	32590198	Distal Intergenic	2	ENSRNOT00000088094	-36853				115	8.8625	2.80625	0.33625	0.424875	0.368875	0.378312	0.323375	0.351438
Chr2_70585362	70585362	70585367	Distal Intergenic	2	ENSRNOT00000078674	95207				116	8.84889	6.45	0.246111	0.3346	0.259	0.276583	0.200833	0.265333
Chr6_26598695	26598695	26598698	Intron (ENSRNOT00000034207/ENSRNOG00000049430, intron 6 of 7)	6	ENSRNOT00000008037	-3446	29151	Ucn	urocortin	117	8.82222	3.07083	0.514333	0.602556	0.546417	0.546333	0.504833	0.535542
Chr3_3351256	3351256	3351262	Exon (ENSRNOT00000061773/ENSRNOG00000017283, exon 18 of 31)	3	ENSRNOT00000023542	25486	60444	Kcnt1	potassium sodium-activated channel subfamily T member 1	118	8.8	0.580556	0.318333	0.406333	0.272667	0.393833	0.343444	0.34925
Chr1_278161549	278161549	278161552	Exon (ENSRNOT00000081397/ENSRNOG00000061485, exon 3 of 3)	1	ENSRNOT00000081397	16899				119	8.73125	-0.3375	0.103063	0.190375	0.170812	0.1705	0.14675	0.143375
Chr12_44709232	44709232	44709235	Intron (ENSRNOT00000071074/ENSRNOG00000028630, intron 4 of 19)	12	ENSRNOT00000070891	-22908				120	8.54167	9.40833	0.31175	0.397167	0.366333	0.358333	0.295667	0.38975
Chr2_254309699	254309699	254309703	Distal Intergenic	2	ENSRNOT00000077676	29954				121	8.52917	-0.416667	0.557292	0.642583	0.634167	0.626333	0.6315	0.627333
Chr19_57574433	57574433	57574437	Intron (ENSRNOT00000032359/ENSRNOG00000019024, intron 1 of 9)	19	ENSRNOT00000032359	17739	307938	Trim67	tripartite motif-containing 67	122	8.52351	6.21875	0.231952	0.317188	0.219062	0.200187	0.175875	0.238063
Chr6_107676511	107676511	107676515	Promoter (1-2kb)	6	ENSRNOT00000014158	1641	314306	Mideas	mitotic deacetylase associated SANT domain protein	123	8.46667	4.24167	0.1815	0.266167	0.313667	0.235	0.134667	0.177083
Chr10_28816466	28816466	28816469	Intron (ENSRNOT00000029118/ENSRNOG00000003781, intron 23 of 23)	10	ENSRNOT00000082053	66174				124	8.46667	-4	0.507778	0.592444	0.552833	0.56875	0.550167	0.510167
Chr3_130402690	130402690	130402694	Distal Intergenic	3	ENSRNOT00000086551	-32358				125	8.40667	5.2	0.636867	0.720933	0.730025	0.682925	0.6176	0.6696
Chr9_10479533	10479533	10479537	Exon (ENSRNOT00000072276/ENSRNOG00000049511, exon 7 of 19)	9	ENSRNOT00000072276	7791	301126	Safb2	scaffold attachment factor B2	126	8.4	1.50833	0.115222	0.199222	0.178167	0.159417	0.104083	0.119167
Chr3_52882731	52882731	52882738	Distal Intergenic	3	ENSRNOT00000041096	-32824	64155	Scn7a	sodium voltage-gated channel alpha subunit 7	127	8.36	2.5375	0.149333	0.232933	0.225175	0.233513	0.143487	0.168862
Chr17_12036252	12036252	12036261	Intron (ENSRNOT00000090782/ENSRNOG00000053232, intron 2 of 8)	17	ENSRNOT00000090782	82700	306782	Ror2	receptor tyrosine kinase-like orphan receptor 2	128	8.29167	0.69375	0	0.0829167	0.0125	0	0	0.0069375
Chr13_25462419	25462419	25462422	Distal Intergenic	13	ENSRNOT00000020752	190051	309051	Pign	phosphatidylinositol glycan anchor biosynthesis, class N	129	8.27778	-3.1	0.139111	0.221889	0.183167	0.247417	0.128917	0.0979167
Chr14_84151461	84151461	84151467	Promoter (<=1kb)	14	ENSRNOT00000005516	553	305477	Dusp18	dual specificity phosphatase 18	130	8.1997	12.6694	0.0661905	0.148187		0.180167	0.0250556	0.15175
Chr3_175048753	175048753	175048756	Distal Intergenic	3	ENSRNOT00000085406	-87646				131	8.19375	4.07083	0.413375	0.495313	0.607125	0.397292	0.347688	0.388396
Chr16_48220549	48220549	48220552	Exon (ENSRNOT00000068562/ENSRNOG00000009590, exon 3 of 4)	16	ENSRNOT00000083803	-7771				132	8.18036	5.2625	0.0549048	0.136708	0.0851667	0.127292	0.0535	0.106125
Chr11_17974902	17974902	17974908	Distal Intergenic	11	ENSRNOT00000051213	-289999	288291	Tmprss15	transmembrane serine protease 15	133	8.14444	9.55833	0.569222	0.650667	0.670417	0.552542	0.510833	0.606417
Chr10_34872635	34872635	34872638	Distal Intergenic	10	ENSRNOT00000004510	-30705				134	8.14444	5.08333	0.107556	0.189	0.141	0.234917	0.0378333	0.0886667
Chr13_86677257	86677257	86677289	Distal Intergenic	13	ENSRNOT00000082869	-5742				135	8.13095	11.8604	0.312083	0.393393		0.167	0.228375	0.346979
Chr1_212360519	212360519	212360522	Promoter (1-2kb)	1	ENSRNOT00000046314	1342	293586	Zfp511	zinc finger protein 511	136	8.1308	-0.64375	0.311536	0.392844	0.349125	0.369875	0.347375	0.340938
Chr6_110904564	110904564	110904567	Promoter (<=1kb)	6	ENSRNOT00000014645	-276	314329	Irf2bpl	interferon regulatory factor 2 binding protein-like	137	8.09583	3.04167	0.0277083	0.108667	0.06225	0.0639167	0.03475	0.0651667
Chr17_16798505	16798505	16798509	Distal Intergenic	17	ENSRNOT00000021550	-103379	291023	Id4	inhibitor of DNA binding 4	138	8.09464	3.7875	0.141679	0.222625	0.213375	0.1635	0.123812	0.161687
Chr1_280409978	280409978	280409983	Distal Intergenic	1	ENSRNOT00000011983	-13096	25549	Slc18a2	solute carrier family 18 member A2	139	8.06562	-3.73125	0.382125	0.462781	0.4795	0.37	0.3185	0.281188
Chr4_131982586	131982586	131982591	Distal Intergenic	4	ENSRNOT00000088479	-27955				140	8.05625	-0.06875	0.904562	0.985125	0.9615	0.962875	0.95675	0.956063
Chr15_86061026	86061026	86061029	Intron (ENSRNOT00000012600/ENSRNOG00000009431, intron 1 of 21)	15	ENSRNOT00000012600	44244	306117	Tbc1d4	TBC1 domain family, member 4	141	8.02679	6.69375	0.386375	0.466643	0.33325	0.41775	0.398938	0.465875
Chr1_127153551	127153551	127153554	Distal Intergenic	1	ENSRNOT00000016959	138536	308703	Lrrk1	leucine-rich repeat kinase 1	142	8.01563	0.75	0.35375	0.433906	0.467625	0.408875	0.389625	0.397125
Chr13_110581344	110581344	110581352	Distal Intergenic	13	ENSRNOT00000087172	27323				143	7.87857	-1.37813	0.222089	0.300875	0.280562	0.28325	0.256656	0.242875
Chr13_84418691	84418691	84418709	Intron (ENSRNOT00000005060/ENSRNOG00000003790, intron 8 of 12)	13	ENSRNOT00000005060	33472	364039	Mael	maelstrom spermatogenic transposon silencer	144	7.86667	2.0125	0.216	0.294667	0.273063	0.229875	0.216625	0.23675
Chr19_59500317	59500317	59500325	Promoter (1-2kb)	19	ENSRNOT00000075292	1836				145	7.7426	1.20714	0.277163	0.354589	0.311679	0.287214	0.281571	0.293643
Chr2_204511762	204511762	204511765	Promoter (<=1kb)	2	ENSRNOT00000021846	-537	29209	Casq2	calsequestrin 2	146	7.70625	1.575	0.279594	0.356656	0.31075	0.366438	0.30025	0.316
Chr2_183155513	183155513	183155517	Intron (ENSRNOT00000085382/ENSRNOG00000010124, intron 8 of 9)	2	ENSRNOT00000031179	-26581	295160	Mnd1	meiotic nuclear divisions 1	147	7.69107	2.44375	0.377964	0.454875	0.42375	0.417563	0.367938	0.392375
Chr12_9642333	9642333	9642340	Distal Intergenic	12	ENSRNOT00000054286	-9489				148	7.65	-6.69167	0.412333	0.488833	0.461417	0.409917	0.43425	0.367333
Chr17_24207256	24207256	24207261	Distal Intergenic	17	ENSRNOT00000024206	-24831	291034	Mcur1	mitochondrial calcium uniporter regulator 1	149	7.63452	6	0.115238	0.191583	0.220333	0.164667	0.11175	0.17175
Chr11_73635371	73635371	73635374	Distal Intergenic	11	ENSRNOT00000002355	43610	288031	Fam43a	family with sequence similarity 43, member A	150	7.60625	11.1542	0.438583	0.514646	0.51675	0.504292	0.381917	0.493458
Chr10_14532935	14532935	14532938	Promoter (<=1kb)	10	ENSRNOT00000023626	400				151	7.56458	-1.7125	0.37401	0.449656	0.385813	0.407125	0.375625	0.3585
Chr1_219136731	219136731	219136738	5' UTR	1	ENSRNOT00000023425	2711	293650	Tcirg1	T-cell immune regulator 1, ATPase H+ transporting V0 subunit A3	152	7.50625	-0.266667	0.112	0.187063	0.173542	0.128083	0.107458	0.104792
Chr8_123706392	123706392	123706396	Distal Intergenic	8	ENSRNOT00000090467	123353				153	7.50625	1	0.0489375	0.124	0.116167	0.0936875	0.0865	0.0965
Chr3_157132731	157132731	157132734	Distal Intergenic	3	ENSRNOT00000022861	-33425	311607	Chd6	chromodomain helicase DNA binding protein 6	154	7.4875	-3.25	0.167875	0.24275	0.30425	0.171	0.169833	0.137333
Chr20_5618370	5618370	5618373	Promoter (<=1kb)	20	ENSRNOT00000000576	-149	116502	Bak1	BCL2-antagonist/killer 1	155	7.45417	0.0916666	0.503833	0.578375	0.637833	0.51	0.532	0.532917
Chr15_29049939	29049939	29049943	Distal Intergenic	15	ENSRNOT00000072403	-14807				156	7.44	3.33	0.672667	0.747067	0.90075	0.6979	0.68605	0.71935
Chr15_57218877	57218877	57218880	Distal Intergenic	15	ENSRNOT00000014502	-2412	306071	Lcp1	lymphocyte cytosolic protein 1	157	7.43155	7.15	0.13281	0.207125	0.142167	0.128667	0.124667	0.196167
Chr6_36886346	36886346	36886355	Distal Intergenic	6	ENSRNOT00000077176	2924				158	7.38571	0.882143	0.465571	0.539429	0.518411	0.47625	0.475107	0.483929
Chr20_5618312	5618312	5618315	Promoter (<=1kb)	20	ENSRNOT00000000576	-91	116502	Bak1	BCL2-antagonist/killer 1	159	7.37188	-1.425	0.862563	0.936281	0.966625	0.8595	0.871312	0.857063
Chr10_106829836	106829836	106829840	Promoter (<=1kb)	10	ENSRNOT00000073809	855	688283	Afmid	arylformamidase	160	7.35	-3.25	0.534125	0.607625	0.758556	0.598	0.557	0.5245
Chr11_1994228	1994228	1994231	Distal Intergenic	11	ENSRNOT00000000907	-10715	60448	Htr1f	5-hydroxytryptamine receptor 1F	161	7.225	-1.9875	0.370583	0.442833	0.413375	0.423125	0.398562	0.378688
Chr14_42334869	42334869	42334872	Distal Intergenic	14	ENSRNOT00000090148	-66834	681008	Bend4	BEN domain containing 4	162	7.15952	-1.15	0.582238	0.653833	0.632333	0.62525	0.6145	0.603
Chr10_39900031	39900031	39900048	Intron (ENSRNOT00000013481/ENSRNOG00000009995, intron 3 of 27)	10	ENSRNOT00000013481	24660	303141	Rapgef6	Rap guanine nucleotide exchange factor 6	163	7.1125	4.09167	0.29475	0.365875	0.331333	0.332833	0.279	0.319917
Chr1_105075895	105075895	105075900	Distal Intergenic	1	ENSRNOT00000036258	-18511	292935	Htatip2	HIV-1 Tat interactive protein 2	164	7.10521	-2.6375	0.0454063	0.116458	0.180333	0.0815	0.102563	0.0761875
Chr12_36866704	36866704	36866707	Distal Intergenic	12	ENSRNOT00000001334	-5292	360801	Ncor2	nuclear receptor co-repressor 2	165	7.10045	-2.06458	0.369464	0.440469	0.417312	0.4375	0.367375	0.346729
Chr6_5545775	5545775	5545779	Distal Intergenic	6	ENSRNOT00000077464	-100561				166	7.05938	-1.45625	0.855281	0.925875	0.88175	0.876875	0.905063	0.8905
Chr4_171789076	171789076	171789082	Intron (ENSRNOT00000009998/ENSRNOG00000007570, intron 6 of 8)	4	ENSRNOT00000009998	40803	690945	Dera	deoxyribose-phosphate aldolase	167	6.9625	4.125	0.402344	0.471969	0.439563	0.426125	0.298812	0.340062
Chr6_95486899	95486899	95486902	Intron (ENSRNOT00000074990/ENSRNOG00000025648, intron 2 of 5)	6	ENSRNOT00000074990	15873	299131	Dhrs7l1	dehydrogenase/reductase (SDR family) member 7-like 1	168	6.92708	2.6	0.147563	0.216833	0.20875	0.20175	0.157875	0.183875
Chr9_119240567	119240567	119240570	Distal Intergenic	9	ENSRNOT00000021534	-49869	316742	Tgif1	TGFB-induced factor homeobox 1	169	6.91131	14.6	0.558929	0.628042	1	0.531778	0.42825	0.57425
Chr6_137669388	137669388	137669393	Distal Intergenic	6	ENSRNOT00000018613	-5255	314480	Gpr132	G protein-coupled receptor 132	170	6.90833	-1.44375	0.418542	0.487625	0.4465	0.461812	0.459375	0.444937
Chr3_22640456	22640456	22640460	Promoter (<=1kb)	3	ENSRNOT00000064507	-85	296706	Lhx2	LIM homeobox 2	171	6.88125	-1.85	0.00691667	0.0757292	0.0438333	0.00833333	0.0185	0
Chr2_254966791	254966791	254966794	Distal Intergenic	2	ENSRNOT00000082852	-71577				172	6.875	-0.741667	0.189875	0.258625	0.365	0.188917	0.202917	0.1955
Chr10_107539335	107539335	107539339	Promoter (<=1kb)	10	ENSRNOT00000004524	126	287847	Rbfox3	RNA binding fox-1 homolog 3	173	6.86607	1.375	0.358214	0.426875	0.429688	0.412125	0.369625	0.383375
Chr9_58572516	58572516	58572519	Distal Intergenic	9	ENSRNOT00000092140	-397791				174	6.84444	-0.825	0.464778	0.533222	0.523667	0.492167	0.48625	0.478
Chr4_14118526	14118526	14118529	Intron (ENSRNOT00000076519/ENSRNOG00000040108, intron 2 of 4)	4	ENSRNOT00000076349	8662				175	6.84167	-2.225	0.551167	0.619583	0.623583	0.604583	0.572333	0.550083
Chr8_104947216	104947216	104947219	Distal Intergenic	8	ENSRNOT00000037171	-2213				176	6.7875	-2.1125	0.25925	0.327125	0.340313	0.315688	0.283438	0.262313
Chr4_166682340	166682340	166682343	Distal Intergenic	4	ENSRNOT00000081720	-15542				177	6.74444	-2.81667	0.576889	0.644333	0.627	0.626583	0.571333	0.543167
Chr5_169245270	169245270	169245275	Promoter (<=1kb)	5	ENSRNOT00000064841	492	310999	Plekhg5	pleckstrin homology and RhoGEF domain containing G5	178	6.74167	8.28333	0.38975	0.457167	0.44125	0.451333	0.372833	0.455667
Chr6_36886259	36886259	36886263	Distal Intergenic	6	ENSRNOT00000077176	3016				179	6.71562	0.9875	0.420844	0.488	0.5	0.472625	0.44	0.449875
Chr7_53045082	53045082	53045087	Distal Intergenic	7	ENSRNOT00000031986	-230589	314818	E2f7	E2F transcription factor 7	180	6.70536	-5.175	0.423821	0.490875		0.481687	0.442812	0.391062
Chr8_44869740	44869740	44869745	Intron (ENSRNOT00000080288/ENSRNOG00000053239, intron 1 of 6)	8	ENSRNOT00000080288	22583	286939	Clmp	CXADR-like membrane protein	181	6.70313	2.31875	0.413187	0.480219	0.71875	0.472187	0.4395	0.462688
Chr16_32655875	32655875	32655878	Promoter (<=1kb)	16	ENSRNOT00000079403	6				182	6.65833	-2.34167	0.208208	0.274792	0.213583	0.211333	0.18525	0.161833
Chr3_10463835	10463835	10463840	Distal Intergenic	3	ENSRNOT00000079302	-79189				183	6.58476	-1.56667	0.00953333	0.075381	0.062	0.0256667	0.0323333	0.0166667
Chr1_72636759	72636759	72636762	Promoter (<=1kb)	1	ENSRNOT00000023489	-197	171040	Il11	interleukin 11	184	6.58229	8.45	0.106521	0.172344	0.128979	0.113875	0.105688	0.190188
ChrX_94449787	94449787	94449790	Distal Intergenic	21	ENSRNOT00000079175	-146340	120099392	LOC120099392	U6 spliceosomal RNA	185	6.46667	1.49167	0.274667	0.339333	0.317333	0.313833	0.295	0.309917
Chr19_54302049	54302049	54302052	Distal Intergenic	19	ENSRNOT00000024069	-12813	292060	Irf8	interferon regulatory factor 8	186	6.38884	2.54375	0.429893	0.493781	0.483333	0.46825	0.467563	0.493
Chr20_13940563	13940563	13940598	Intron (ENSRNOT00000001659/ENSRNOG00000001237, intron 29 of 36)	20	ENSRNOT00000079996	-24516	294335	Susd2	sushi domain containing 2	187	6.37143	3.27917	0.0252857	0.089	0.0532917	0.118	0.0249167	0.0577083
Chr10_64897679	64897679	64897685	Intron (ENSRNOT00000048543/ENSRNOG00000009350, intron 1 of 16)	10	ENSRNOT00000048543	17463	192247	Sez6	seizure related 6 homolog	188	6.33929	1.18571	0.324429	0.387821	0.35325	0.358464	0.312	0.323857
Chr13_79932714	79932714	79932718	Intron (ENSRNOT00000076116/ENSRNOG00000051254, intron 1 of 2)	13	ENSRNOT00000076116	19760				189	6.31488	-2.6	0.602476	0.665625	0.583333	0.663917	0.6245	0.5985
Chr3_82121911	82121911	82121916	Intron (ENSRNOT00000011650/ENSRNOG00000008758, intron 2 of 9)	3	ENSRNOT00000057001	40005	311209	Tp53i11	tumor protein p53 inducible protein 11	190	6.29926	-0.9875	0.399976	0.462969	0.478	0.47525	0.434688	0.424812
Chr2_28804351	28804351	28804355	Distal Intergenic	2	ENSRNOT00000020726	-3128	293634	Tmem171	transmembrane protein 171	191	6.29028	-0.0333333	0.183722	0.246625	0.168417	0.233167	0.100167	0.0998333
Chr2_234732486	234732486	234732491	Distal Intergenic	2	ENSRNOT00000084219	-38979				192	6.175	1.9375	0.66825	0.73	0.71625	0.6705	0.669625	0.689
Chr2_234735306	234735306	234735311	Distal Intergenic	2	ENSRNOT00000084219	-41799				193	6.175	1.9375	0.66825	0.73	0.71625	0.6705	0.669625	0.689
Chr16_21050246	21050246	21050276	Promoter (<=1kb)	16	ENSRNOT00000064308	3	58982	Ncan	neurocan	194	6.11979	-0.889583	0.0293229	0.0905208	0.0700208	0.0605	0.03125	0.0223542
Chr11_87949780	87949780	87949783	Intron (ENSRNOT00000091117/ENSRNOG00000060045, intron 32 of 54)	11	ENSRNOT00000031819	-24964	79224	Serpind1	serpin family D member 1	195	6.10312	0.475	0.397719	0.45875	0.463063	0.408687	0.418313	0.423063
Chr20_5618407	5618407	5618413	Promoter (<=1kb)	20	ENSRNOT00000000576	-186	116502	Bak1	BCL2-antagonist/killer 1	196	6.01875	0.74375	0.343719	0.403906	0.392688	0.373875	0.355563	0.363
Chr18_36829833	36829833	36829836	Promoter (<=1kb)	18	ENSRNOT00000086979	743	307474	Tcerg1	transcription elongation regulator 1	197	6.00208	3.25	0.0071875	0.0672083	0.0548333	0.0505417	0.00233333	0.0348333
Chr19_55850560	55850560	55850564	Distal Intergenic	19	ENSRNOT00000086482	24532	120098732	LOC120098732	small nucleolar RNA U3	198	5.99167	2.33333	0.565958	0.625875	0.59025	0.607	0.581333	0.604667
Chr9_121090309	121090309	121090313	Distal Intergenic	9	ENSRNOT00000080580	-123311				199	5.97381	2.0125	0.389869	0.449607	0.397	0.391062	0.374188	0.394312
Chr17_32875108	32875108	32875115	Distal Intergenic	17	ENSRNOT00000084856	-22704				200	5.9425	3.775	0.080875	0.1403		0.125438	0.051	0.08875
Chr8_84082234	84082234	84082237	Distal Intergenic	8	ENSRNOT00000088991	-37654				201	5.86667	-2.25	0.576222	0.634889	0.616083	0.626583	0.573333	0.550833
Chr1_90305409	90305409	90305415	Promoter (1-2kb)	1	ENSRNOT00000088467	-1098				202	5.825	3.675	0.595375	0.653625	0.885167	0.644417	0.593333	0.630083
Chr4_112734077	112734077	112734082	Distal Intergenic	4	ENSRNOT00000009308	-26807	297372	Mrpl19	mitochondrial ribosomal protein L19	203	5.7994	1.84167	0.358714	0.416708	0.411917	0.408917	0.353917	0.372333
Chr5_7737520	7737520	7737525	Intron (ENSRNOT00000064774/ENSRNOG00000005391, intron 27 of 33)	5	ENSRNOT00000064774	137384				204	5.77778	1.28333	0	0.0577778	0.00516667	0.02375	0.0109167	0.02375
ChrX_23379695	23379695	23379700	Distal Intergenic	21	ENSRNOT00000031235	-34654	503435	Cldn34a	claudin 34A	205	5.76667	2.00833	0.405667	0.463333	0.362417	0.416667	0.409417	0.4295
Chr8_87171614	87171614	87171617	Distal Intergenic	8	ENSRNOT00000077071	-13246	25683	Col12a1	collagen type XII alpha 1 chain	206	5.75	2.34375	0.2805	0.338	0.323125	0.311563	0.290812	0.31425
Chr12_46104936	46104936	46104948	Intron (ENSRNOT00000046882/ENSRNOG00000032684, intron 1 of 13)	12	ENSRNOT00000046882	62523	498190	Ccdc60	coiled-coil domain containing 60	207	5.70472	1.62028	0.397997	0.455044	0.400358	0.4157	0.384597	0.4008
Chr15_26035050	26035050	26035054	Promoter (1-2kb)	15	ENSRNOT00000020074	1259	498489	Naa30	N(alpha)-acetyltransferase 30, NatC catalytic subunit	208	5.69688	3.08125	0.425594	0.482563	0.447562	0.424687	0.417875	0.448687
Chr1_263052197	263052197	263052201	Distal Intergenic	1	ENSRNOT00000091124	-38339				209	5.64444	1.05	0.107444	0.163889	0.137167	0.1065	0.0913333	0.101833
Chr1_263053004	263053004	263053008	Distal Intergenic	1	ENSRNOT00000091124	-39146				210	5.64444	1.05	0.107444	0.163889	0.137167	0.1065	0.0913333	0.101833
Chr16_10382062	10382062	10382065	Promoter (1-2kb)	16	ENSRNOT00000084818	-1946	364513	Antxrl1	ANTXR like 1	211	5.62222	1.65833	0.462111	0.518333	0.4975	0.472333	0.456083	0.472667
Chr13_71443972	71443972	71443982	Promoter (<=1kb)	13	ENSRNOT00000077264	451				212	5.6	-3.63333	0.209333	0.265333	0.237917	0.25575	0.190917	0.154583
Chr12_32818992	32818992	32818995	Exon (ENSRNOT00000048474/ENSRNOG00000000963, exon 6 of 9)	12	ENSRNOT00000001277	65168	246280	Slc15a4	solute carrier family 15 member 4	213	5.59271	0.695833	0.167188	0.223115	0.161333	0.180667	0.177708	0.184667
Chr20_6198668	6198668	6198672	Distal Intergenic	20	ENSRNOT00000000623	-4524				214	5.50714	-2.225	0.171762	0.226833	0.18125	0.17375	0.161417	0.139167
Chr2_172739552	172739552	172739555	Distal Intergenic	2	ENSRNOT00000074961	-151488				215	5.45	4.13125	0.322333	0.376833	0.463875	0.341375	0.295438	0.33675
Chr17_14825001	14825001	14825004	3' UTR	17	ENSRNOT00000022830	3192	364680	Barx1	BARX homeobox 1	216	5.41042	-0.14375	0.0208021	0.0749062	0.0323542	0.0328125	0.0290625	0.027625
Chr8_31567565	31567565	31567572	Distal Intergenic	8	ENSRNOT00000020041	69926	315478	Snx19	sorting nexin 19	217	5.37778	-0.141667	0.733778	0.787556	0.797583	0.735708	0.7205	0.719083
Chr2_165858445	165858445	165858461	Distal Intergenic	2	ENSRNOT00000075529	22744	103690167	Arl14	ADP-ribosylation factor like GTPase 14	218	5.32	0.41	0.5066	0.5598	0.5306	0.5257	0.4625	0.4666
Chr4_173903744	173903744	173903749	Intron (ENSRNOT00000041499/ENSRNOG00000034228, intron 19 of 33)	4	ENSRNOT00000075587	-25230				219	5.22222	-0.5	0.431222	0.483444	0.433917	0.466833	0.43275	0.42775
Chr6_25617580	25617580	25617584	Promoter (<=1kb)	6	ENSRNOT00000077894	-585				220	5.2183	1.925	0.00728571	0.0594688	0.0319375	0.0130625	0.01275	0.032
Chr12_48774340	48774340	48774343	Distal Intergenic	12	ENSRNOT00000000893	-14918	60669	Cmklr1	chemerin chemokine-like receptor 1	221	5.21312	2.0125	0.0799688	0.1321	0.111	0.115937	0.06025	0.080375
Chr9_52558447	52558447	52558452	Distal Intergenic	9	ENSRNOT00000091970	-106636				222	5.2	2.91667	0.588222	0.640222	0.624333	0.613583	0.578333	0.6075
Chr2_234732564	234732564	234732568	Distal Intergenic	2	ENSRNOT00000084219	-39057				223	5.18889	4.18333	0.578667	0.630556	0.630333	0.597333	0.5635	0.605333
Chr2_234735384	234735384	234735388	Distal Intergenic	2	ENSRNOT00000084219	-41877				224	5.18889	4.18333	0.578667	0.630556	0.630333	0.597333	0.5635	0.605333
Chr3_7608953	7608953	7608958	Intron (ENSRNOT00000049889/ENSRNOG00000028805, intron 1 of 5)	3	ENSRNOT00000049889	23387	499765	Cfap77	cilia and flagella associated protein 77	225	5.14821	10.1667	0.936875	0.988357	0.989667	0.978333	0.895583	0.99725
Chr3_56962681	56962681	56962684	Distal Intergenic	3	ENSRNOT00000088097	-3970				226	5.13333	-3.06667	0.432667	0.484	0.462375	0.472562	0.4285	0.397833
Chr1_244292368	244292368	244292371	Distal Intergenic	1	ENSRNOT00000086142	-79947				227	5.075	1.4375	0.892	0.94275	0.910625	0.9365	0.888875	0.90325
Chr1_100502638	100502638	100502642	Promoter (<=1kb)	1	ENSRNOT00000043724	962	361564	Garin5a	golgi associated RAB2 interactor 5A	228	4.90208	7.79167	0.397688	0.446708	0.450917	0.439083	0.364333	0.44225
Chr2_234735333	234735333	234735340	Distal Intergenic	2	ENSRNOT00000084219	-41826				229	4.83333	3.04167	0.589667	0.638	0.60875	0.597833	0.577667	0.608083
Chr3_164841500	164841500	164841505	3' UTR	3	ENSRNOT00000014568	19389	362279	Pard6b	par-6 family cell polarity regulator beta	230	4.7875	2.95	0.0513333	0.0992083	0.0555556	0.097	0.0193333	0.0488333
Chr10_3476523	3476523	3476527	Intron (ENSRNOT00000004346/ENSRNOG00000003198, intron 2 of 5)	10	ENSRNOT00000004346	65143	360459	Bmerb1	bMERB domain containing 1	231	4.77778	7.4	0.575444	0.623222	0.623583	0.573333	0.553167	0.627167
Chr20_20634413	20634413	20634429	Distal Intergenic	20	ENSRNOT00000087085	46246	309722	Rhobtb1	Rho-related BTB domain containing 1	232	4.77522	0.004375	0.150623	0.198375	0.173271	0.16785	0.130819	0.130862
Chr18_29273936	29273936	29273941	Intron (ENSRNOT00000025353/ENSRNOG00000018653, intron 2 of 3)	18	ENSRNOT00000025353	16506	361310	Pfdn1	prefoldin subunit 1	233	4.72222	1.45	0.322444	0.369667	0.340833	0.309167	0.311583	0.326083
Chr5_164182871	164182871	164182875	Distal Intergenic	5	ENSRNOT00000081128	-18154				234	4.64167	0.90625	0.338917	0.385333	0.388688	0.3515	0.329437	0.3385
Chr4_149614923	149614923	149614927	Distal Intergenic	4	ENSRNOT00000073655	187106				235	4.4	2.44375	0.191667	0.235667	0.259937	0.185437	0.164062	0.1885
Chr20_24090143	24090143	24090146	Distal Intergenic	20	ENSRNOT00000077159	355658				236	4.4	4.075	0.340444	0.384444	0.393833	0.37775	0.31875	0.3595
Chr8_43548836	43548836	43548842	Distal Intergenic	8	ENSRNOT00000035386	-14216				237	4.1	0.675	0.40175	0.44275	0.385875	0.390125	0.38075	0.3875
Chr7_118067962	118067962	118067966	Distal Intergenic	7	ENSRNOT00000006184	40898	59108	Mb	myoglobin	238	4.02188	2.6125	0.421906	0.462125	0.4215	0.414125	0.357875	0.384
Chr5_72082838	72082838	72082842	Distal Intergenic	5	ENSRNOT00000021629	-20862	298012	Rad23b	RAD23 homolog B, nucleotide excision repair protein	239	3.9	5.00625	0.4595	0.4985	0.543771	0.482125	0.428063	0.478125
Chr17_1610677	1610677	1610683	Promoter (<=1kb)	17	ENSRNOT00000025850	62	117182	Hsd17b3	hydroxysteroid (17-beta) dehydrogenase 3	240	3.74792	2.34375	0.458833	0.496312	0.4555	0.488875	0.42675	0.450187
Chr1_214347094	214347094	214347102	Exon (ENSRNOT00000024725/ENSRNOG00000018336, exon 10 of 21)	1	ENSRNOT00000024725	19023	361674	Eps8l2	EPS8-like 2	241	3.74286	1.55625	0.393571	0.431	0.420938	0.397312	0.340562	0.356125
Chr10_112055784	112055784	112055788	Promoter (1-2kb)	10	ENSRNOT00000073032	-1206				242	-3.35	-5.8375	0.335417	0.301917	0.309312	0.336125	0.390813	0.332437
Chr8_63040191	63040191	63040196	Intron (ENSRNOT00000011383/ENSRNOG00000008530, intron 2 of 6)	8	ENSRNOT00000011383	3215	300748	Stoml1	stomatin like 1	243	-3.43056	-6.59444	0.0343056	0	0	0.00922222	0.0878333	0.0218889
Chr10_84994558	84994558	84994561	Exon (ENSRNOT00000085830/ENSRNOG00000009473, exon 15 of 23)	10	ENSRNOT00000078430	-4145				244	-3.49583	-12.05	0.0615	0.0265417	0.036	0.05725	0.143188	0.0226875
ChrX_128398569	128398569	128398572	Distal Intergenic	21	ENSRNOT00000078482	-10900	63879	Xiap	X-linked inhibitor of apoptosis	245	-3.76667	-0.9625	0.0411667	0.0035	0.080375	0.03625	0.0628125	0.0531875
Chr16_25014873	25014873	25014876	Intron (ENSRNOT00000032289/ENSRNOG00000026310, intron 3 of 4)	16	ENSRNOT00000082142	34150	290686	Tma16	translation machinery associated 16 homolog	246	-3.78333	-3.575	0.0614167	0.0235833	0.051875	0.0649375	0.105375	0.069625
Chr16_26098504	26098504	26098507	Promoter (<=1kb)	16	ENSRNOT00000082578	-125				247	-3.78333	-3.575	0.0614167	0.0235833	0.051875	0.0649375	0.105375	0.069625
Chr1_148417737	148417737	148417740	Distal Intergenic	1	ENSRNOT00000072973	25618				248	-3.80268	0.4625	0.157714	0.119687	0.169188	0.159312	0.220562	0.225188
Chr7_142696116	142696116	142696119	Promoter (<=1kb)	7	ENSRNOT00000044982	228	102555469	Fignl2	fidgetin-like 2	249	-4.27812	6.475	0.0595625	0.0167813	0.06925	0.0176875	0.0895	0.15425
Chr10_18416457	18416457	18416465	Intron (ENSRNOT00000080021/ENSRNOG00000005042, intron 4 of 28)	10	ENSRNOT00000059895	27469	303029	Ranbp17	RAN binding protein 17	250	-4.40278	-4.24167	0.0519167	0.00788889	0.0188333	0.0359167	0.0688333	0.0264167
Chr13_108104982	108104982	108104985	Distal Intergenic	13	ENSRNOT00000004525	73624	257649	Cenpf	centromere protein F	251	-4.5	0.5	0.423969	0.378969	0.364563	0.395375	0.446625	0.451625
Chr5_156701075	156701075	156701078	Distal Intergenic	5	ENSRNOT00000083474	-11660	298575	Pink1	PTEN induced kinase 1	252	-4.53333	-6.8375	0.319583	0.27425	0.316125	0.312188	0.355375	0.287
Chr5_156754073	156754073	156754076	Distal Intergenic	5	ENSRNOT00000021036	-19532	362638	Cda	cytidine deaminase	253	-4.53333	-6.8375	0.319583	0.27425	0.316125	0.312188	0.355375	0.287
Chr12_30885633	30885633	30885636	Distal Intergenic	12	ENSRNOT00000081483	-61138				254	-4.5625	-4.76875	0.0754375	0.0298125	0.0236875	0.0335625	0.091875	0.0441875
Chr6_16893828	16893828	16893831	Distal Intergenic	6	ENSRNOT00000050986	-864934				255	-4.78333	-1.7125	0.0675833	0.01975	0.096125	0.0501875	0.0741875	0.0570625
Chr2_105397891	105397891	105397895	Promoter (1-2kb)	2	ENSRNOT00000084565	-1875				256	-4.80833	-1.025	0.0875	0.0394167	0.057125	0.0689375	0.103	0.09275
Chr2_105587141	105587141	105587145	Promoter (1-2kb)	2	ENSRNOT00000091685	-1698				257	-4.80833	-1.025	0.0875	0.0394167	0.057125	0.0689375	0.103	0.09275
Chr19_48775829	48775829	48775832	Distal Intergenic	19	ENSRNOT00000085197	-182442				258	-4.92024	-3.53333	0.100286	0.0510833	0.06825	0.0651667	0.104167	0.0688333
ChrX_49590130	49590130	49590135	Distal Intergenic	21	ENSRNOT00000072026	-59964	317533	Srsf8	serine and arginine rich splicing factor 8	259	-4.94444	0.175	0.0556667	0.00622222	0.0393333	0.0291667	0.0585833	0.0603333
ChrX_63012453	63012453	63012458	Distal Intergenic	21	ENSRNOT00000072905	-9106				260	-5.02222	-1.125	0.0724444	0.0222222	0.06775	0.0549167	0.0763333	0.0650833
Chr17_77386461	77386461	77386468	Distal Intergenic	17	ENSRNOT00000024697	-45527	291314	Sephs1	selenophosphate synthetase 1	261	-5.02821	-3.655	0.0848571	0.034575	0.06325	0.0588	0.0995	0.06295
Chr18_14453050	14453050	14453053	Distal Intergenic	18	ENSRNOT00000045224	-18160	307548	Dtna	dystrobrevin, alpha	262	-5.06111	-6.17778	0.0506111	0		0.02	0.105556	0.0437778
Chr1_95594537	95594537	95594540	Distal Intergenic	1	ENSRNOT00000086126	138955				263	-5.1	-0.608333	0.123333	0.0723333	0.105667	0.0966667	0.128917	0.122833
Chr9_36622079	36622079	36622084	Distal Intergenic	9	ENSRNOT00000079936	133436				264	-5.16875	-4.45	0.0749792	0.0232917	0	0.02275	0.0815	0.037
Chr18_404510	404510	404514	Intron (ENSRNOT00000033618/ENSRNOG00000024066, intron 2 of 4)	18	ENSRNOT00000033618	2215	361288	Fundc2	FUN14 domain containing 2	265	-5.16875	-2.61875	0.148875	0.0971875	0.14825	0.124312	0.169313	0.143125
Chr1_72878359	72878359	72878362	Exon (ENSRNOT00000058900/ENSRNOG00000038600, exon 6 of 13)	1	ENSRNOT00000077719	3776	100359753	Dnaaf3	dynein, axonemal, assembly factor 3	266	-5.1869	-4.99167	0.0969524	0.0450833	0.08725	0.06525	0.1285	0.0785833
Chr20_7006106	7006106	7006109	Distal Intergenic	20	ENSRNOT00000041665	32708	309653	Fgd2	FYVE, RhoGEF and PH domain containing 2	267	-5.1875	-2.8875	0.07375	0.021875	0.03075	0.032125	0.08825	0.059375
Chr1_170096455	170096455	170096459	Distal Intergenic	1	ENSRNOT00000023335	-4393				268	-5.21583	-3.27083	0.0577083	0.00555	0.017875	0.002625	0.0730833	0.040375
Chr12_12360807	12360807	12360974	Distal Intergenic	12	ENSRNOT00000001347	-13768	304285	Tecpr1	tectonin beta-propeller repeat containing 1	269	-5.22083	-3.25833	0.0665	0.0142917	0	0.0513542	0.0804167	0.0478333
Chr8_118625200	118625200	118625203	Exon (ENSRNOT00000028295/ENSRNOG00000020853, exon 17 of 24)	8	ENSRNOT00000065507	-6260				270	-5.22187	-3.08125	0.0908438	0.038625	0.0795	0.028375	0.105375	0.0745625
Chr8_22188340	22188340	22188738	Promoter (<=1kb)	8	ENSRNOT00000061100	-862	25638	Pde4a	phosphodiesterase 4A	271	-5.2625	-5.58333	0.0734167	0.0207917	0.0633333	0.0606875	0.0981042	0.0422708
Chr9_48135699	48135699	48135702	Distal Intergenic	9	ENSRNOT00000069791	33858				272	-5.26667	-0.2625	0.0809271	0.0282604	0	0.0485625	0.0855625	0.0829375
Chr3_172375310	172375310	172375313	Promoter (<=1kb)	3	ENSRNOT00000035916	353	24896	Gnas	GNAS complex locus	273	-5.27813	-2.2	0.0768125	0.0240313	0.061625	0.0441875	0.0959375	0.0739375
Chr2_149334008	149334008	149334023	Promoter (<=1kb)	2	ENSRNOT00000066948	-411	171108	P2ry14	purinergic receptor P2Y14	274	-5.3025	-3.50625	0.06345	0.010425	0.0132813	0.015625	0.0645	0.0294375
Chr1_126252698	126252698	126252701	Distal Intergenic	1	ENSRNOT00000087332	-25229	292994	Tjp1	tight junction protein 1	275	-5.35	0.1625	0.07125	0.01775	0.0643125	0.0831875	0.0968125	0.0984375
Chr18_291348	291348	291351	Distal Intergenic	18	ENSRNOT00000078487	20507				276	-5.36369	0.0583333	0.106429	0.0527917	0.0520833	0.0528333	0.100917	0.1015
Chr3_165847235	165847235	165847238	Distal Intergenic	3	ENSRNOT00000017063	-105268	296399	Zfp93	zinc finger protein 93	277	-5.39167	-3.46667	0.107833	0.0539167	0.06725	0.0885	0.104167	0.0695
Chr5_157506655	157506655	157506659	Intron (ENSRNOT00000070865/ENSRNOG00000049761, intron 1 of 3)	5	ENSRNOT00000070865	11852	64354	Htr6	5-hydroxytryptamine receptor 6	278	-5.40595	-7.33333	0.0566429	0.00258333	0.0173333	0.033	0.0733333	0
Chr15_34252290	34252290	34252294	Promoter (<=1kb)	15	ENSRNOT00000025725	684	290223	Fitm1	fat storage-inducing transmembrane protein 1	279	-5.42083	-2.09167	0.0944583	0.04025	0.1	0.0535833	0.08525	0.0643333
Chr15_70046986	70046986	70046990	Intron (ENSRNOT00000012167/ENSRNOG00000008986, intron 24 of 25)	15	ENSRNOT00000012167	302993	290396	Diaph3	diaphanous-related formin 3	280	-5.42222	-2.9	0.615222	0.561	0.578083	0.598833	0.627667	0.598667
Chr11_88092517	88092517	88092520	Promoter (<=1kb)	11	ENSRNOT00000002542	236	287938	Ydjc	YdjC chitooligosaccharide deacetylase homolog	281	-5.44301	-2.63333	0.0686071	0.0141771	0.037875	0.02175	0.075125	0.0487917
Chr2_27268564	27268564	27268567	Intron (ENSRNOT00000080748/ENSRNOG00000025377, intron 7 of 10)	2	ENSRNOT00000034041	19038	100359662	Ankdd1b	ankyrin repeat and death domain containing 1B	282	-5.48437	-3.025	0.101875	0.0470313	0.06125	0.06075	0.09725	0.067
Chr7_118397377	118397377	118397383	Promoter (<=1kb)	7	ENSRNOT00000066431	-649	362950	Rbfox2	RNA binding fox-1 homolog 2	283	-5.51562	-2.7	0.128531	0.073375	0.0805625	0.07725	0.128687	0.101688
Chr6_136536819	136536819	136536822	Promoter (<=1kb)	6	ENSRNOT00000086594	83	299343	Tdrd9	tudor domain containing 9	284	-5.52187	-1	0.0737812	0.0185625	0.0209375	0.0343125	0.06175	0.05175
Chr15_69267982	69267982	69267986	Distal Intergenic	15	ENSRNOT00000086220	-228427				285	-5.52222	-0.608333	0.0552222	0	0.0294167	0.0330833	0.0579167	0.0518333
Chr13_75104422	75104422	75104425	Promoter (1-2kb)	13	ENSRNOT00000076653	-1190	289138	Cryzl2	crystallin zeta like 2	286	-5.54444	-4.01667	0.0946667	0.0392222	0.0465833	0.0738333	0.0984167	0.05825
Chr1_189024502	189024502	189024507	Distal Intergenic	1	ENSRNOT00000084828	-7873	120100417	LOC120100417	small nucleolar RNA SNORA17	287	-5.55417	-8.15625	0.13701	0.0814688	0.116583	0.05725	0.171875	0.0903125
Chr18_377296	377296	377300	Exon (ENSRNOT00000045926/ENSRNOG00000031197, exon 18 of 28)	18	ENSRNOT00000045926	21942	302470	F8	coagulation factor VIII	288	-5.55863	-4.24167	0.0926905	0.0371042	0.0394167	0.058	0.09	0.0475833
Chr13_107677156	107677156	107677159	Distal Intergenic	13	ENSRNOT00000086639	34071				289	-5.58125	-2.7875	0.106469	0.0506562	0.005	0.0388125	0.093125	0.06525
Chr13_112824602	112824602	112824607	Distal Intergenic	13	ENSRNOT00000078199	-23801				290	-5.58542	-3.22847	0.0558542	0	0.00691667	0.019	0.0640625	0.0317778
Chr12_23500123	23500123	23500126	Exon (ENSRNOT00000001935/ENSRNOG00000001425, exon 9 of 9)	12	ENSRNOT00000001937	-14855				291	-5.59107	-3.175	0.099619	0.0437083	0.05625	0.0965833	0.120333	0.0885833
Chr1_12891723	12891723	12891726	Distal Intergenic	1	ENSRNOT00000082011	-15173				292	-5.6	-5.06667	0.505111	0.449111	0.463	0.47525	0.496833	0.446167
Chr15_81524074	81524074	81524080	Distal Intergenic	15	ENSRNOT00000037377	53299	361080	Ppial4g	peptidylprolyl isomerase A like 4G	293	-5.60667	-9.41375	0.239733	0.183667	0.170038	0.2243	0.24915	0.155012
Chr20_5612189	5612189	5612202	Intron (ENSRNOT00000000576/ENSRNOG00000000485, intron 4 of 5)	20	ENSRNOT00000000576	6019	116502	Bak1	BCL2-antagonist/killer 1	294	-5.64375	-1.025	0.114437	0.058	0.036375	0.056125	0.1375	0.12725
Chr4_7220141	7220141	7220144	Intron (ENSRNOT00000064386/ENSRNOG00000012764, intron 6 of 14)	4	ENSRNOT00000064386	8531	362300	Agap3	ArfGAP with GTPase domain, ankyrin repeat and PH domain 3	295	-5.64688	-4.45	0.180406	0.123938	0.138188	0.159438	0.163125	0.118625
Chr18_30871057	30871057	30871064	Promoter (1-2kb)	18	ENSRNOT00000060470	1429				296	-5.65417	-2.15833	0.0865625	0.0300208	0.06275	0.0566667	0.0690833	0.0475
Chr5_173471253	173471253	173471256	Exon (ENSRNOT00000085087/ENSRNOG00000020132, exon 12 of 12)	5	ENSRNOT00000038747	10899	500598	Tnfrsf18	TNF receptor superfamily member 18	297	-5.66562	-2.575	0.106	0.0493437	0.068875	0.0689375	0.10225	0.0765
Chr10_79096381	79096381	79096385	Promoter (1-2kb)	10	ENSRNOT00000003421	1422				298	-5.67083	-1.16667	0.120375	0.0636667	0.104167	0.0618333	0.100583	0.0889167
Chr8_118625798	118625798	118625807	Exon (ENSRNOT00000028295/ENSRNOG00000020853, exon 18 of 24)	8	ENSRNOT00000065507	-6858				299	-5.70153	-7.76786	0.296265	0.23925	0.246464	0.267786	0.334714	0.257036
Chr1_14405102	14405102	14405105	Exon (ENSRNOT00000074583/ENSRNOG00000049517, exon 6 of 8)	1	ENSRNOT00000074583	7702	683206	Tnfaip3	TNF alpha induced protein 3	300	-5.70625	-0.075	0.15125	0.0941875	0.122625	0.1095	0.137313	0.136563
Chr1_64550694	64550694	64550698	Distal Intergenic	1	ENSRNOT00000078171	-11909	100314249	Mir290	microRNA 290	301	-5.775	0.15625	0.11025	0.0525	0.041125	0.05325	0.0886875	0.09025
Chr2_144592344	144592344	144592351	Promoter (<=1kb)	2	ENSRNOT00000044424	589	619575	Sohlh2	spermatogenesis and oogenesis specific basic helix-loop-helix 2	302	-5.80536	-4.1	0.12	0.0619464	0.0435714	0.0422857	0.129357	0.0883571
Chr15_81524461	81524461	81524467	Distal Intergenic	15	ENSRNOT00000037377	52912	361080	Ppial4g	peptidylprolyl isomerase A like 4G	303	-5.81333	-9.58375	0.2418	0.183667	0.1767	0.2262	0.25085	0.155012
Chr8_60837039	60837039	60837042	Distal Intergenic	8	ENSRNOT00000022419	-6591	300733	Tspan3	tetraspanin 3	304	-5.82187	-3.9625	0.106281	0.0480625	0.0654375	0.065625	0.084375	0.04475
Chr9_41025313	41025313	41025317	Distal Intergenic	9	ENSRNOT00000034214	18381	363215	Prss39	protease, serine, 39	305	-5.82634	0.00625	0.114857	0.0565937	0.0999375	0.076	0.111	0.111062
Chr18_377130	377130	377133	Intron (ENSRNOT00000045926/ENSRNOG00000031197, intron 18 of 27)	18	ENSRNOT00000045926	22109	302470	F8	coagulation factor VIII	306	-5.8375	-3	0.1	0.041625	0.0455625	0.0461875	0.0895625	0.0595625
Chr1_168720426	168720426	168720429	Distal Intergenic	1	ENSRNOT00000040224	5227				307	-5.85	-5.33125	0.182083	0.123583	0.090375	0.156938	0.175687	0.122375
Chr8_122487231	122487231	122487238	Intron (ENSRNOT00000013632/ENSRNOG00000010196, intron 11 of 15)	8	ENSRNOT00000013705	44832	171054	Ccr4	C-C motif chemokine receptor 4	308	-5.85196	0.606667	0.105545	0.047025	0.0818083	0.08035	0.0810417	0.0871083
Chr2_11871433	11871433	11871442	Distal Intergenic	2	ENSRNOT00000053751	13333	100526636	Mir3597-2	microRNA 3597-2	309	-5.86111	-3.5125	0.156278	0.0976667	0.0992917	0.120958	0.1485	0.113375
Chr12_35282377	35282377	35282380	Distal Intergenic	12	ENSRNOT00000074199	36305				310	-5.86667	-2.65833	0.102222	0.0435556	0.0745833	0.0819167	0.1095	0.0829167
Chr1_47655037	47655037	47655041	Exon (ENSRNOT00000089458/ENSRNOG00000030210, exon 11 of 23)	1	ENSRNOT00000090961	47930				311	-5.88661	-0.59375	0.0864286	0.0275625	0.0103333	0.0595625	0.072	0.0660625
ChrX_93781550	93781550	93781553	Distal Intergenic	21	ENSRNOT00000080243	252202	685776	Isg20l3	interferon stimulated exonuclease gene 20 like 3	312	-5.88705	1.80625	0.927714	0.868844	0.866437	0.88425	0.91175	0.929812
Chr3_154151003	154151003	154151006	Distal Intergenic	3	ENSRNOT00000066808	-61196	296320	Ctnnbl1	catenin, beta like 1	313	-5.89866	-4.6375	0.0706429	0.0116563	0.214	0.0274167	0.0556875	0.0093125
Chr1_94610670	94610670	94610675	Promoter (<=1kb)	1	ENSRNOT00000020383	179	308543	Plekhf1	pleckstrin homology and FYVE domain containing 1	314	-5.9125	-1.22083	0.0823958	0.0232708	0.078375	0.0395417	0.078625	0.0664167
Chr19_49126874	49126874	49126879	Intron (ENSRNOT00000068440/ENSRNOG00000042888, intron 2 of 6)	19	ENSRNOT00000068440	71194	292044	Cdyl2	chromodomain Y-like 2	315	-5.91607	-6.23333	0.160619	0.101458	0.108583	0.0764167	0.153417	0.0910833
Chr13_91154288	91154288	91154291	Exon (ENSRNOT00000071728/ENSRNOG00000046663, exon 3 of 5)	13	ENSRNOT00000091821	5798	498276	Fcgr2al1	Fc gamma receptor 2A like 1	316	-5.92222	0.55	0.150778	0.0915556	0.11925	0.118167	0.141833	0.147333
Chr13_91195963	91195963	91195966	Promoter (1-2kb)	13	ENSRNOT00000047349	1778	116591	Fcgr2a	Fc gamma receptor 2A	317	-5.92222	0.55	0.150778	0.0915556	0.11925	0.118167	0.141833	0.147333
Chr4_8143723	8143723	8143730	Intron (ENSRNOT00000063994/ENSRNOG00000010601, intron 4 of 14)	4	ENSRNOT00000076429	-22352	296753	Srpk2	SRSF protein kinase 2	318	-5.93333	-1.91667	0.085	0.0256667	0.029125	0.0563333	0.083	0.0638333
Chr7_130050370	130050370	130050377	Exon (ENSRNOT00000089707/ENSRNOG00000055530, exon 2 of 3)	7	ENSRNOT00000089707	7423	362979	Panx2	pannexin 2	319	-5.93542	-7.25417	0.110021	0.0506667	0.0546667	0.043875	0.128375	0.0558333
Chr1_176606501	176606501	176606515	Promoter (<=1kb)	1	ENSRNOT00000022984	951	293181	Galnt18	polypeptide N-acetylgalactosaminyltransferase 18	320	-5.94167	-5.68333	0.071375	0.0119583		0.0458125	0.0973333	0.0405
Chr4_157371692	157371692	157371695	Promoter (1-2kb)	4	ENSRNOT00000021578	1166				321	-5.95625	-4.775	0.140875	0.0813125	0.121312	0.104125	0.14325	0.0955
Chr10_101555790	101555790	101555795	Distal Intergenic	10	ENSRNOT00000054374	140543				322	-5.96458	-9.98125	0.0833333	0.0236875		0.0306875	0.121563	0.02175
Chr13_105941169	105941169	105941172	Distal Intergenic	13	ENSRNOT00000091736	-21567				323	-5.975	-7.73542	0.131062	0.0713125	0.111	0.069375	0.156417	0.0790625
Chr5_21527327	21527327	21527341	Distal Intergenic	5	ENSRNOT00000084672	-29284	120103375	LOC120103375	U4 spliceosomal RNA	324	-5.98036	-1.7	0.115161	0.0553571	0.06025	0.0377143	0.103071	0.0860714
Chr8_118901539	118901539	118901542	Exon (ENSRNOT00000056130/ENSRNOG00000027880, exon 31 of 55)	8	ENSRNOT00000028416	-7837	246143	Nradd	neurotrophin receptor associated death domain	325	-5.98125	-2.8625	0.0908125	0.031	0.054625	0.039625	0.0781875	0.0495625
ChrX_36455917	36455917	36455920	Distal Intergenic	21	ENSRNOT00000004806	-175456				326	-5.99583	-4.94167	0.119542	0.0595833	0.0606667	0.0918333	0.1135	0.0640833
Chr2_25130862	25130862	25130865	Distal Intergenic	2	ENSRNOT00000086848	3226	120101365	LOC120101365	small nucleolar RNA SNORD78	327	-6.00357	-2.34375	0.083381	0.0233452	0.04825	0.0391875	0.06025	0.0368125
Chr13_105941237	105941237	105941241	Distal Intergenic	13	ENSRNOT00000091736	-21635				328	-6.0125	-2.0125	0.110167	0.0500417	0.0855	0.0395	0.089125	0.069
Chr12_18527381	18527381	18527384	Promoter (1-2kb)	12	ENSRNOT00000001791	-1131	246281	Asmt	acetylserotonin O-methyltransferase	329	-6.01473	-2.31875	0.138179	0.0780312	0.07575	0.079375	0.144313	0.121125
Chr11_50321863	50321863	50321876	Distal Intergenic	11	ENSRNOT00000081478	93071				330	-6.02778	3.94583	0.358278	0.298	0.342	0.334708	0.403458	0.442917
Chr2_232757523	232757523	232757529	Distal Intergenic	2	ENSRNOT00000077485	-106465				331	-6.03244	-2.2625	0.100429	0.0401042	0.111	0.055	0.113792	0.0911667
Chr1_180243389	180243389	180243394	Distal Intergenic	1	ENSRNOT00000017199	-1233132	365355	Rras2	RAS related 2	332	-6.04722	-2.7	0.0916667	0.0311944	0.0583125	0.0464375	0.0911875	0.0641875
Chr1_141229753	141229753	141229757	Promoter (<=1kb)	1	ENSRNOT00000053703	-297	100526617	Mir3597-3	microRNA 3597-3	333	-6.05556	5.18333	0.127	0.0664444	0.138833	0.0818333	0.157083	0.208917
Chr4_13040779	13040779	13040784	Distal Intergenic	4	ENSRNOT00000083771	-156570				334	-6.05833	-2.525	0.0775	0.0169167	0.035625	0.03825	0.0798125	0.0545625
Chr4_16748531	16748531	16748536	Distal Intergenic	4	ENSRNOT00000082294	-78837				335	-6.05833	-2.525	0.0775	0.0169167	0.035625	0.03825	0.0798125	0.0545625
Chr1_64622782	64622782	64622785	Exon (ENSRNOT00000091279/ENSRNOG00000054438, exon 2 of 12)	1	ENSRNOT00000091279	4276	292543	Slc7a3l1	solute carrier family 7 member 3 like 1	336	-6.0619	-2.75833	0.112286	0.0516667	0.0444167	0.05825	0.0831667	0.0555833
Chr2_148262817	148262817	148262822	Promoter (<=1kb)	2	ENSRNOT00000046641	707				337	-6.06562	0.89375	0.0848437	0.0241875	0.0740833	0.050875	0.0855	0.0944375
Chr14_85313461	85313461	85313468	Promoter (1-2kb)	14	ENSRNOT00000064933	1628	364190	Rasl10a	RAS-like, family 10, member A	338	-6.07292	-2.24583	0.186083	0.125354	0.154292	0.118708	0.181792	0.159333
Chr13_89432026	89432026	89432031	Promoter (1-2kb)	13	ENSRNOT00000091541	1784	289211	Fcgr2b	Fc gamma receptor 2B	339	-6.07778	0.25	0.151667	0.0908889	0.117333	0.118667	0.143	0.1455
Chr20_37192939	37192939	37192945	Distal Intergenic	20	ENSRNOT00000070777	-7844				340	-6.09563	-1.05214	0.102406	0.04145	0.066125	0.0545	0.0964929	0.0859714
Chr4_16748542	16748542	16748546	Distal Intergenic	4	ENSRNOT00000082294	-78827				341	-6.1	-3.39167	0.0993333	0.0383333	0.0516667	0.0585833	0.106	0.0720833
Chr1_72400624	72400624	72400627	Promoter (1-2kb)	1	ENSRNOT00000022349	1467	308339	Zfp579	zinc finger protein 579	342	-6.10937	-1.40625	0.08975	0.0286563	0.0525	0.058625	0.0733125	0.05925
Chr13_110691780	110691780	110691783	Distal Intergenic	13	ENSRNOT00000082906	-13391				343	-6.11458	-0.416667	0.135187	0.0740417	0.0875833	0.0820833	0.106417	0.10225
Chr8_40667845	40667845	40667848	Intron (ENSRNOT00000074528/ENSRNOG00000051260, intron 2 of 3)	8	ENSRNOT00000047933	-23673				344	-6.11875	0.4875	0.111031	0.0498437	0.0669375	0.0695	0.0888125	0.0936875
Chr5_171311661	171311661	171311664	Promoter (<=1kb)	5	ENSRNOT00000063779	362				345	-6.125	-1.35833	0.0994583	0.0382083	0.0495	0.057	0.0865833	0.073
Chr15_99422659	99422659	99422662	Distal Intergenic	15	ENSRNOT00000081783	223250	120097305	LOC120097305	U6 spliceosomal RNA	346	-6.13482	-1.725	0.434786	0.373438	0.425187	0.399875	0.428438	0.411188
Chr1_71446211	71446211	71446215	Exon (ENSRNOT00000084899/ENSRNOG00000015456, exon 3 of 3)	1	ENSRNOT00000059069	11392	365176	Zfp787	zinc finger protein 787	347	-6.1378	2.66667	0.0855238	0.0241458	0.0381667	0.047625	0.101833	0.1285
Chr6_110669750	110669750	110669779	Promoter (<=1kb)	6	ENSRNOT00000014635	131	362765	Angel1	angel homolog 1	348	-6.13972	-0.656439	0.0752708	0.0138736	0.0389477	0.03125	0.0731023	0.0665379
Chr1_101783337	101783337	101783340	Promoter (<=1kb)	1	ENSRNOT00000067679	-281	691056	Lmtk3	lemur tyrosine kinase 3	349	-6.14881	-0.966667	0.0945714	0.0330833	0.04875	0.06	0.06575	0.0560833
Chr1_26618260	26618260	26618263	Distal Intergenic	1	ENSRNOT00000042072	-778915	59299	Trdn	triadin	350	-6.15556	-2.55	0.106222	0.0446667	0.1045	0.081	0.11825	0.09275
Chr16_71590541	71590541	71590544	Distal Intergenic	16	ENSRNOT00000025380	-2442				351	-6.175	-2.23333	0.099625	0.037875	0.036375	0.0467917	0.0920833	0.06975
Chr14_46682511	46682511	46682523	Distal Intergenic	14	ENSRNOT00000083735	3506				352	-6.22612	0.497917	0.100524	0.0382626	0.0817292	0.0798423	0.119396	0.124375
Chr2_248689438	248689438	248689443	Intron (ENSRNOT00000067165/ENSRNOG00000043426, intron 14 of 14)	2	ENSRNOT00000089648	-25838	81673	Gtf2b	general transcription factor IIB	353	-6.22812	-2.61875	0.119531	0.05725	0.122625	0.049625	0.102625	0.0764375
Chr7_130050259	130050259	130050262	Exon (ENSRNOT00000089707/ENSRNOG00000055530, exon 2 of 3)	7	ENSRNOT00000089707	7312	362979	Panx2	pannexin 2	354	-6.22813	-1.80625	0.0994688	0.0371875	0.068	0.061625	0.0924375	0.074375
Chr8_108410225	108410225	108410231	Distal Intergenic	8	ENSRNOT00000088614	60801				355	-6.23333	-1.13333	0.0996667	0.0373333	0.0694167	0.0469167	0.070875	0.0595417
Chr3_165847129	165847129	165847133	Distal Intergenic	3	ENSRNOT00000017063	-105162	296399	Zfp93	zinc finger protein 93	356	-6.2375	-1.6375	0.0951875	0.0328125	0.049625	0.055625	0.063875	0.0475
Chr12_7959026	7959026	7959036	Distal Intergenic	12	ENSRNOT00000082850	-73773	25648	Slc7a1	solute carrier family 7 member 1	357	-6.23889	-3.59722	0.106431	0.0440417	0.132583	0.0551111	0.0904444	0.0544722
Chr7_35233812	35233812	35233818	Distal Intergenic	7	ENSRNOT00000063119	-16017				358	-6.25	1.32917	0.0815	0.019	0.0461042	0.0276042	0.0718125	0.0851042
Chr16_52017507	52017507	52017510	Distal Intergenic	16	ENSRNOT00000048104	-7180				359	-6.25417	-3.75	0.0928333	0.0302917	0.03025	0.0329167	0.0729167	0.0354167
Chr18_73669851	73669851	73669855	Intron (ENSRNOT00000023487/ENSRNOG00000017410, intron 4 of 39)	18	ENSRNOT00000023487	23944	291427	Loxhd1	lipoxygenase homology PLAT domains 1	360	-6.2625	-3.125	0.08375	0.021125	0.04875	0.03475	0.0678333	0.0365833
Chr15_22786962	22786962	22786967	Distal Intergenic	15	ENSRNOT00000079751	-594790				361	-6.265	0.24	0.101617	0.0389667	0.0676	0.06725	0.08565	0.08805
Chr1_251120545	251120545	251120550	Distal Intergenic	1	ENSRNOT00000087299	18462	120100289	LOC120100289	U2 spliceosomal RNA	362	-6.27991	-2.99375	0.0981429	0.0353437	0.0775	0.0548125	0.0758125	0.045875
Chr13_75104381	75104381	75104384	Promoter (1-2kb)	13	ENSRNOT00000076653	-1231	289138	Cryzl2	crystallin zeta like 2	363	-6.28889	-4.65	0.106444	0.0435556	0.0509167	0.06925	0.113667	0.0671667
Chr13_75260296	75260296	75260299	Distal Intergenic	13	ENSRNOT00000089079	26252				364	-6.28889	-4.65	0.106444	0.0435556	0.0509167	0.06925	0.113667	0.0671667
Chr18_56965282	56965282	56965287	Promoter (<=1kb)	18	ENSRNOT00000042496	20				365	-6.3	-2.20625	0.0995833	0.0365833	0.0325625	0.060875	0.0809375	0.058875
Chr7_130050311	130050311	130050314	Exon (ENSRNOT00000089707/ENSRNOG00000055530, exon 2 of 3)	7	ENSRNOT00000089707	7364	362979	Panx2	pannexin 2	366	-6.31562	-7.25	0.113531	0.050375	0.074125	0.057	0.145062	0.0725625
Chr5_163189805	163189805	163189813	Intron (ENSRNOT00000022968/ENSRNOG00000016782, intron 13 of 13)	5	ENSRNOT00000022478	-22506	156767	Tnfrsf1b	TNF receptor superfamily member 1B	367	-6.32604	-8.84167	0.281896	0.218635	0.218083	0.262062	0.344458	0.256042
Chr17_16442334	16442334	16442338	Distal Intergenic	17	ENSRNOT00000022932	-12688	306816	Zfp169	zinc finger protein 169	368	-6.3375	-0.1125	0.0953437	0.0319688	0.0309375	0.0354375	0.0594375	0.0583125
Chr7_26770821	26770821	26770827	Intron (ENSRNOT00000012017/ENSRNOG00000008885, intron 1 of 2)	7	ENSRNOT00000087536	-80498	314694	Chst11	carbohydrate sulfotransferase 11	369	-6.34687	-2.25625	0.168937	0.105469	0.0949375	0.130188	0.137063	0.1145
Chr12_7958946	7958946	7958950	Distal Intergenic	12	ENSRNOT00000082850	-73859	25648	Slc7a1	solute carrier family 7 member 1	370	-6.35625	-4.44375	0.1095	0.0459375	0.209875	0.060875	0.09875	0.0543125
Chr3_155188824	155188824	155188834	Exon (ENSRNOT00000021133/ENSRNOG00000015614, exon 2 of 11)	3	ENSRNOT00000051343	3972				371	-6.35875	0.7775	0.128225	0.0646375	0.085325	0.072175	0.0909	0.098675
Chr10_31073984	31073984	31073987	Promoter (<=1kb)	10	ENSRNOT00000007978	-264	689918	Sox30	SRY-box transcription factor 30	372	-6.36042	-5.4	0.0950208	0.0314167	0.025	0.0429167	0.0956667	0.0416667
Chr12_43730795	43730795	43730798	Distal Intergenic	12	ENSRNOT00000088109	73110				373	-6.37292	-1.775	0.084625	0.0208958	0.04225	0.043625	0.05975	0.042
Chr18_6114797	6114797	6114800	Promoter (<=1kb)	18	ENSRNOT00000044541	96	364814	Psma8	proteasome 20S subunit alpha 8	374	-6.38125	-3.175	0.104937	0.041125	0.0483125	0.059625	0.092625	0.060875
Chr1_92448202	92448202	92448205	Distal Intergenic	1	ENSRNOT00000084767	113841				375	-6.43333	-2.525	0.10725	0.0429167	0.06875	0.0794167	0.10775	0.0825
Chr13_90949797	90949797	90949802	Exon (ENSRNOT00000011539/ENSRNOG00000008668, exon 6 of 7)	13	ENSRNOT00000011539	6542	289236	Vsig8	V-set and immunoglobulin domain containing 8	376	-6.44488	-2.26667	0.0959238	0.031475	0.0398333	0.0332333	0.101417	0.07875
Chr3_172375231	172375231	172375234	Promoter (<=1kb)	3	ENSRNOT00000035916	274	24896	Gnas	GNAS complex locus	377	-6.45417	-4.60833	0.0952917	0.03075	0.0754167	0.0476667	0.121333	0.07525
Chr20_46826220	46826220	46826223	Intron (ENSRNOT00000031047/ENSRNOG00000026217, intron 7 of 17)	20	ENSRNOT00000031047	45723	499470	Armc2	armadillo repeat containing 2	378	-6.45417	-2.53125	0.121115	0.0565729	0.0626875	0.06225	0.1045	0.0791875
Chr2_242993418	242993418	242993421	Distal Intergenic	2	ENSRNOT00000081989	-25554	499716	Dnajb14	DnaJ heat shock protein family (Hsp40) member B14	379	-6.45625	-7.3	0.168333	0.103771	0.11475	0.120333	0.159875	0.086875
Chr2_256925696	256925696	256925701	Distal Intergenic	2	ENSRNOT00000029990	-10127	310969	Ifi44	interferon-induced protein 44	380	-6.45937	-2.7625	0.133781	0.0691875	0.0795	0.0629375	0.118	0.090375
Chr2_260292343	260292343	260292346	Intron (ENSRNOT00000089358/ENSRNOG00000042332, intron 1 of 22)	2	ENSRNOT00000089358	42777	365962	Slc44a5	solute carrier family 44, member 5	381	-6.4625	-3.3625	0.08275	0.018125	0.0285833	0.060125	0.0873125	0.0536875
Chr20_22664503	22664503	22664506	Distal Intergenic	20	ENSRNOT00000000794	-63702	58839	Nrbf2	nuclear receptor binding factor 2	382	-6.47813	-0.710417	0.124406	0.059625	0.0388889	0.0634375	0.0849583	0.0778542
Chr13_51969440	51969440	51969443	Intron (ENSRNOT00000007833/ENSRNOG00000005807, intron 9 of 9)	13	ENSRNOT00000008164	-3531	498234	Arl8a	ADP-ribosylation factor like GTPase 8A	383	-6.48125	-2.66875	0.0954063	0.0305937	0	0.0213125	0.0624375	0.03575
Chr10_12854869	12854869	12854872	Distal Intergenic	10	ENSRNOT00000004583	17093				384	-6.48125	-1.9625	0.124438	0.059625	0.04475	0.069875	0.121375	0.10175
Chr4_97619320	97619320	97619325	Distal Intergenic	4	ENSRNOT00000075400	-38346	114120	Gng12	G protein subunit gamma 12	385	-6.49028	-2.08333	0.0767778	0.011875		0.0688333	0.0575	0.0366667
Chr4_7220093	7220093	7220097	Intron (ENSRNOT00000064386/ENSRNOG00000012764, intron 6 of 14)	4	ENSRNOT00000064386	8578	362300	Agap3	ArfGAP with GTPase domain, ankyrin repeat and PH domain 3	386	-6.49062	-5.10625	0.167937	0.103031	0.127625	0.130812	0.157688	0.106625
Chr8_119167556	119167556	119167559	Intron (ENSRNOT00000046745/ENSRNOG00000033921, intron 13 of 24)	8	ENSRNOT00000046745	6825	316017	Als2cl	ALS2 C-terminal like	387	-6.49375	-2.24375	0.397375	0.332437	0.266646	0.336938	0.402375	0.379937
Chr1_7745681	7745681	7745686	Distal Intergenic	1	ENSRNOT00000073460	19152	361453	Adat2	adenosine deaminase, tRNA-specific 2	388	-6.50625	-1.75625	0.0906875	0.025625	0.0225	0.017	0.0458125	0.02825
Chr19_25899438	25899438	25899442	Intron (ENSRNOT00000091994/ENSRNOG00000002983, intron 1 of 10)	19	ENSRNOT00000091994	15247	81524	Nfix	nuclear factor I X	389	-6.50938	-2.1125	0.0880625	0.0229687	0.0844375	0.033125	0.060125	0.039
Chr4_48527462	48527462	48527465	Distal Intergenic	4	ENSRNOT00000083938	400907	362326	Tspan12	tetraspanin 12	390	-6.53437	-0.56875	0.119031	0.0536875	0.0789375	0.110187	0.120688	0.115
Chr6_125026908	125026908	125026912	Promoter (<=1kb)	6	ENSRNOT00000005908	641	362770	Ccdc88c	coiled-coil domain containing 88C	391	-6.5369	-5.33125	0.0683333	0.00296429	0	0.0044375	0.0533125	0
Chr6_112603833	112603833	112603836	Distal Intergenic	6	ENSRNOT00000080308	-74921				392	-6.5375	-1.18333	0.13275	0.067375	0.0806667	0.0918333	0.11925	0.107417
Chr1_26618940	26618940	26618955	Distal Intergenic	1	ENSRNOT00000042072	-779595	59299	Trdn	triadin	393	-6.54167	1.26667	0.0974583	0.0320417	0.0789167	0.0620833	0.0721667	0.0848333
Chr7_12975259	12975259	12975262	Promoter (1-2kb)	7	ENSRNOT00000010555	1090	500798	C2cd4c	C2 calcium-dependent domain containing 4C	394	-6.55	1.18125	0.110906	0.0454062	0.053625	0.04925	0.0933125	0.105125
Chr16_19889134	19889134	19889137	Exon (ENSRNOT00000085940/ENSRNOG00000058662, exon 13 of 17)	16	ENSRNOT00000085940	5454	306340	Ano8	anoctamin 8	395	-6.56845	-7.95	0.12981	0.064125	0.0906667	0.0619167	0.150917	0.0714167
Chr3_164417523	164417523	164417526	Distal Intergenic	3	ENSRNOT00000083876	-6989	24253	Cebpb	CCAAT/enhancer binding protein beta	396	-6.575	-3.1375	0.144406	0.0786562	0.17325	0.101438	0.13675	0.105375
Chr1_148450071	148450071	148450074	Distal Intergenic	1	ENSRNOT00000072973	-6713				397	-6.58125	4.75208	0.075	0.0091875	0.0273125	0.0450625	0.0361042	0.083625
Chr8_40128231	40128231	40128236	Intron (ENSRNOT00000042717/ENSRNOG00000031675, intron 3 of 3)	8	ENSRNOT00000039729	-5781	300521	Tbrg1	transforming growth factor beta regulator 1	398	-6.59063	-5.36875	0.429	0.363094	0.397687	0.385813	0.428438	0.37475
Chr8_128662284	128662284	128662287	Exon (ENSRNOT00000083004/ENSRNOG00000033433, exon 4 of 5)	8	ENSRNOT00000050543	3701	363165	Csrnp1	cysteine and serine rich nuclear protein 1	399	-6.59167	-0.575	0.110667	0.04475	0.08	0.0310833	0.0809167	0.0751667
Chr11_82883736	82883736	82883743	Promoter (<=1kb)	11	ENSRNOT00000073526	917				400	-6.59167	-1.74375	0.07675	0.0108333	0.0335	0.0463542	0.06	0.0425625
Chr11_83904967	83904967	83904974	Promoter (<=1kb)	11	ENSRNOT00000075606	915				401	-6.59167	-1.74375	0.07675	0.0108333	0.0335	0.0463542	0.06	0.0425625
Chr15_28269653	28269653	28269706	Distal Intergenic	15	ENSRNOT00000021645	9242				402	-6.59345	-5.03333	0.11581	0.049875	0.0423333	0	0.092	0.0416667
Chr12_38845199	38845199	38845207	Distal Intergenic	12	ENSRNOT00000001809	16755	29531	Hpd	4-hydroxyphenylpyruvate dioxygenase	403	-6.60134	-2.02589	0.0981071	0.0320937		0.077	0.0655	0.0452411
ChrX_26316438	26316438	26316441	Exon (ENSRNOT00000051655/ENSRNOG00000003956, exon 11 of 11)	21	ENSRNOT00000078012	7506				404	-6.60833	0.470833	0.0865833	0.0205	0.08675	0.0246667	0.0844167	0.089125
Chr17_8672202	8672202	8672209	Distal Intergenic	17	ENSRNOT00000065217	-52465	498699	Gm3045l	predicted gene 3045 like	405	-6.635	-0.9	0.103475	0.037125	0.0926	0.05825	0.0695	0.0605
Chr5_169248944	169248944	169248953	Intron (ENSRNOT00000064841/ENSRNOG00000022694, intron 1 of 21)	5	ENSRNOT00000064841	4166	310999	Plekhg5	pleckstrin homology and RhoGEF domain containing G5	406	-6.6394	-2.675	0.0843524	0.0179583	0.01975	0.0605	0.07175	0.045
Chr2_228545080	228545080	228545083	Promoter (<=1kb)	2	ENSRNOT00000013030	662				407	-6.64583	0.358333	0.117115	0.0506562	0.0735417	0.0658125	0.0750417	0.078625
Chr15_2806166	2806166	2806169	Exon (ENSRNOT00000017483/ENSRNOG00000013034, exon 4 of 4)	15	ENSRNOT00000017483	39456	361003	Dusp29	dual specificity phosphatase 29	408	-6.64821	-2.9875	0.0861071	0.019625	0.042125	0.0723125	0.0618125	0.0319375
Chr1_153733418	153733418	153733421	Exon (ENSRNOT00000080927/ENSRNOG00000017307, exon 3 of 3)	1	ENSRNOT00000023239	7484	308807	Prss23	serine protease 23	409	-6.65774	-0.658333	0.101286	0.0347083	0.0736667	0.0521667	0.0755	0.0689167
Chr4_82518000	82518000	82518003	Distal Intergenic	4	ENSRNOT00000089053	36204				410	-6.68854	-4.175	0.0936354	0.02675	0.038	0.052	0.07675	0.035
Chr3_11636203	11636203	11636206	Exon (ENSRNOT00000074401/ENSRNOG00000046984, exon 4 of 6)	3	ENSRNOT00000074401	6647	407765	St6galnac6	ST6 N-acetylgalactosaminide alpha-2,6-sialyltransferase 6	411	-6.69688	-0.2625	0.113125	0.0461562	0.058625	0.071125	0.100125	0.0975
Chr12_52646384	52646384	52646388	Intron (ENSRNOT00000041981/ENSRNOG00000037428, intron 2 of 2)	12	ENSRNOT00000073986	-2124	100909600	Plcxd1	phosphatidylinositol-specific phospholipase C, X domain containing 1	412	-6.7	-2.2375	0.0975	0.0305	0.0360625	0.038375	0.07	0.047625
Chr1_14622702	14622702	14622705	Distal Intergenic	1	ENSRNOT00000077965	94986				413	-6.70298	-1.23333	0.128905	0.061875	0.08275	0.0708333	0.112417	0.100083
Chr7_12587142	12587142	12587146	Intron (ENSRNOT00000060648/ENSRNOG00000013220, intron 22 of 22)	7	ENSRNOT00000089009	11037	314616	Arid3a	AT-rich interaction domain 3A	414	-6.70312	1.9	0.128469	0.0614375	0.0684583	0.091375	0.07825	0.09725
Chr4_178777172	178777172	178777176	Distal Intergenic	4	ENSRNOT00000042619	159771				415	-6.71111	-2.825	0.107889	0.0407778	0.0578333	0.0565	0.0905833	0.0623333
Chr4_178790120	178790120	178790124	Distal Intergenic	4	ENSRNOT00000042619	172719				416	-6.71111	-2.825	0.107889	0.0407778	0.0578333	0.0565	0.0905833	0.0623333
Chr8_116686785	116686785	116686790	Promoter (<=1kb)	8	ENSRNOT00000066104	184	300999	Mst1r	macrophage stimulating 1 receptor	417	-6.73036	-1	0.120262	0.0529583	0.0833333	0.0972917	0.08375	0.07375
Chr15_93620806	93620806	93620817	Exon (ENSRNOT00000013182/ENSRNOG00000009919, exon 5 of 5)	15	ENSRNOT00000079945	2591	120097311	LOC120097311	U6 spliceosomal RNA	418	-6.73125	-1.12917	0.108667	0.0413542	0.0732917	0.05425	0.0844583	0.0731667
Chr18_79282304	79282304	79282307	Distal Intergenic	18	ENSRNOT00000022401	-23734	50577	Galr1	galanin receptor 1	419	-6.73438	0.6375	0.0958438	0.0285	0.08675	0.0879375	0.0815	0.087875
Chr18_6114851	6114851	6114855	Promoter (<=1kb)	18	ENSRNOT00000044541	150	364814	Psma8	proteasome 20S subunit alpha 8	420	-6.74687	-2.48125	0.105187	0.0377187	0.0550625	0.0849375	0.0923125	0.0675
Chr5_160187990	160187990	160187999	Exon (ENSRNOT00000016333/ENSRNOG00000012163, exon 9 of 20)	5	ENSRNOT00000022820	-8012				421	-6.75357	-2.43929	0.228464	0.160929	0.187643	0.1755	0.201679	0.177286
Chr2_198701731	198701731	198701734	Distal Intergenic	2	ENSRNOT00000085006	4694	690254	Polr3gl	RNA polymerase III subunit GL	422	-6.75625	1.0125	0.200313	0.13275	0.114812	0.151688	0.216313	0.226438
Chr3_157147511	157147511	157147514	Distal Intergenic	3	ENSRNOT00000022861	-48205	311607	Chd6	chromodomain helicase DNA binding protein 6	423	-6.76458	0.283333	0.101271	0.033625	0.04125	0.0495417	0.0635833	0.0664167
Chr4_145178419	145178419	145178423	Distal Intergenic	4	ENSRNOT00000010723	-16647	312634	Mtmr14	myotubularin related protein 14	424	-6.7875	-8.48333	0.313917	0.246042	0.298083	0.2775	0.329583	0.24475
Chr1_131463735	131463735	131463739	Promoter (<=1kb)	1	ENSRNOT00000092108	-983				425	-6.79167	0.25	0.0807292	0.0128125	0.025125	0.0154167	0.033125	0.035625
Chr14_16646270	16646270	16646273	Exon (ENSRNOT00000003001/ENSRNOG00000002208, exon 5 of 11)	14	ENSRNOT00000002995	154697	289501	Sowahb	sosondowah ankyrin repeat domain family member B	426	-6.7933	4.8625	0.0904643	0.0225313	0.024625	0.0433125	0.0635625	0.112187
Chr4_7220042	7220042	7220048	Intron (ENSRNOT00000064386/ENSRNOG00000012764, intron 6 of 14)	4	ENSRNOT00000064386	8627	362300	Agap3	ArfGAP with GTPase domain, ankyrin repeat and PH domain 3	427	-6.81042	-6.34583	0.147125	0.0790208	0.0934167	0.106208	0.15475	0.0912917
Chr1_61961723	61961723	61961727	Distal Intergenic	1	ENSRNOT00000091314	12485	120100136	Rnu6-95	RNA, U6 small nuclear 95	428	-6.81111	-1.925	0.438556	0.370444	0.4005	0.396667	0.439583	0.420333
Chr1_65073240	65073240	65073244	Intron (ENSRNOT00000086274/ENSRNOG00000055298, intron 1 of 6)	1	ENSRNOT00000092003	-14738				429	-6.81111	-1.925	0.438556	0.370444	0.4005	0.396667	0.439583	0.420333
Chr7_135766355	135766355	135766358	Intron (ENSRNOT00000029097/ENSRNOG00000022570, intron 7 of 7)	7	ENSRNOT00000029097	34123	315264	Pus7l	pseudouridine synthase 7 like	430	-6.82396	-1.89583	0.100698	0.0324583	0.0415	0.0700417	0.0836458	0.0646875
Chr17_71007298	71007298	71007301	Intron (ENSRNOT00000025901/ENSRNOG00000019057, intron 12 of 17)	17	ENSRNOT00000025901	97985	85420	Prkcq	protein kinase C, theta	431	-6.825	-4.15625	0.119125	0.050875	0.0600625	0.0816875	0.0781875	0.036625
Chr13_90949924	90949924	90949927	Intron (ENSRNOT00000011539/ENSRNOG00000008668, intron 6 of 6)	13	ENSRNOT00000011539	6669	289236	Vsig8	V-set and immunoglobulin domain containing 8	432	-6.825	-0.75	0.0915	0.02325	0.0856875	0.0578125	0.0515625	0.0440625
Chr3_50513477	50513477	50513481	Promoter (<=1kb)	3	ENSRNOT00000088407	-161				433	-6.825	-3.24167	0.0815	0.01325	0	0.0415	0.0574167	0.025
Chr12_34814535	34814535	34814539	Distal Intergenic	12	ENSRNOT00000074696	54031				434	-6.83333	-0.78125	0.142333	0.074	0.199313	0.140625	0.155062	0.14725
Chr2_163919602	163919602	163919606	Distal Intergenic	2	ENSRNOT00000016843	207177	25546	Shox2	SHOX homeobox 2	435	-6.83333	-0.78125	0.142333	0.074	0.199313	0.140625	0.155062	0.14725
Chr2_105587095	105587095	105587099	Promoter (1-2kb)	2	ENSRNOT00000091685	-1744				436	-6.84167	-2.1125	0.07575	0.00733333	0.075625	0.037875	0.0819375	0.0608125
Chr7_135164521	135164521	135164524	Distal Intergenic	7	ENSRNOT00000086171	39675				437	-6.85179	-5.4875	0.111893	0.043375	0.0865	0.0496875	0.0940625	0.0391875
Chr10_91421123	91421123	91421126	Exon (ENSRNOT00000038836/ENSRNOG00000028569, exon 11 of 16)	10	ENSRNOT00000038836	27351	303583	Arhgap27	Rho GTPase activating protein 27	438	-6.87455	-0.9375	0.107131	0.0383854	0.0805625	0.0510208	0.088125	0.07875
Chr4_177688314	177688314	177688317	Promoter (<=1kb)	4	ENSRNOT00000085633	358				439	-6.875	-5.025	0.160562	0.0918125	0.119188	0.122313	0.12975	0.0795
Chr1_180464924	180464924	180464927	Distal Intergenic	1	ENSRNOT00000017199	-1454667	365355	Rras2	RAS related 2	440	-6.9	-2.45	0.098	0.029	0.0614167	0.0764167	0.0925833	0.0680833
Chr1_180467942	180467942	180467945	Distal Intergenic	1	ENSRNOT00000017199	-1457685	365355	Rras2	RAS related 2	441	-6.9	-2.45	0.098	0.029	0.0614167	0.0764167	0.0925833	0.0680833
Chr1_180469658	180469658	180469661	Distal Intergenic	1	ENSRNOT00000017199	-1459401	365355	Rras2	RAS related 2	442	-6.9	-2.45	0.098	0.029	0.0614167	0.0764167	0.0925833	0.0680833
Chr2_164060340	164060340	164060343	Distal Intergenic	2	ENSRNOT00000016843	66440	25546	Shox2	SHOX homeobox 2	443	-6.9	-2.45	0.098	0.029	0.0614167	0.0764167	0.0925833	0.0680833
Chr8_129855256	129855256	129855260	Intron (ENSRNOT00000074423/ENSRNOG00000019271, intron 18 of 33)	8	ENSRNOT00000074423	63860	363167	Ulk4	unc-51 like kinase 4	444	-6.91667	-1.9625	0.122458	0.0532917	0.07325	0.084	0.0989375	0.0793125
Chr6_75625065	75625065	75625071	Distal Intergenic	6	ENSRNOT00000080461	-2106				445	-6.92917	-0.15	0.102	0.0327083	0.06525	0.0586667	0.0695833	0.0680833
Chr17_16442325	16442325	16442329	Distal Intergenic	17	ENSRNOT00000022932	-12697	306816	Zfp169	zinc finger protein 169	446	-6.92917	-0.341667	0.108542	0.03925	0.0500833	0.0656667	0.0854167	0.082
Chr6_132204061	132204061	132204064	Distal Intergenic	6	ENSRNOT00000034883	-15024	362781	Hhipl1	HHIP-like 1	447	-6.94003	-2.11875	0.164869	0.0954687	0.108063	0.130688	0.152125	0.130938
Chr12_34815344	34815344	34815348	Distal Intergenic	12	ENSRNOT00000074696	53222				448	-6.95	-0.625	0.142417	0.0729167	0.199313	0.141312	0.15325	0.147
Chr2_163920411	163920411	163920415	Distal Intergenic	2	ENSRNOT00000016843	206368	25546	Shox2	SHOX homeobox 2	449	-6.95	-0.625	0.142417	0.0729167	0.199313	0.141312	0.15325	0.147
Chr1_46835154	46835154	46835158	Promoter (<=1kb)	1	ENSRNOT00000066798	-813	84018	Synj2	synaptojanin 2	450	-6.975	-3.91875	0.0883125	0.0185625	0.0295625	0.030875	0.106125	0.0669375
Chr15_93620842	93620842	93620849	Exon (ENSRNOT00000013182/ENSRNOG00000009919, exon 5 of 5)	15	ENSRNOT00000079945	2559	120097311	LOC120097311	U6 spliceosomal RNA	451	-6.99167	-1.00833	0.120583	0.0506667	0.0841667	0.0574167	0.0915833	0.0815
Chr1_15893910	15893910	15893913	Exon (ENSRNOT00000018556/ENSRNOG00000013436, exon 14 of 14)	1	ENSRNOT00000083012	59032	293017	Bclaf1	BCL2-associated transcription factor 1	452	-7	-3.26875	0.104031	0.0340312	0.088	0.062	0.0743125	0.041625
Chr13_107677242	107677242	107677246	Distal Intergenic	13	ENSRNOT00000086639	34157				453	-7.0125	-4.39167	0.124958	0.0548333	0.00666667	0.0621667	0.105667	0.06175
Chr12_47262106	47262106	47262109	Intron (ENSRNOT00000001556/ENSRNOG00000001177, intron 5 of 9)	12	ENSRNOT00000001556	7622	64304	Acads	acyl-CoA dehydrogenase short chain	454	-7.025	-0.7625	0.092625	0.022375	0.005875	0.0338125	0.049	0.041375
Chr18_30477103	30477103	30477106	Exon (ENSRNOT00000027188/ENSRNOG00000020072, exon 1 of 1)	18	ENSRNOT00000027188	2156	680047	Pcdhb9	protocadherin beta 9	455	-7.04062	-1.23125	0.112219	0.0418125	0.042	0.03475	0.121688	0.109375
Chr1_38571587	38571587	38571595	Distal Intergenic	1	ENSRNOT00000070999	14968				456	-7.05	-0.35	0.104292	0.0337917	0.0361111	0.0456667	0.0548333	0.0513333
Chr12_44852200	44852200	44852203	Intron (ENSRNOT00000071074/ENSRNOG00000028630, intron 1 of 19)	12	ENSRNOT00000043984	-38527				457	-7.05312	-2.24375	0.104125	0.0335937	0.05525	0.043	0.08675	0.0643125
Chr6_3201646	3201646	3201652	Distal Intergenic	6	ENSRNOT00000009359	-18650	313845	Sos1	SOS Ras/Rac guanine nucleotide exchange factor 1	458	-7.05313	-1.6375	0.0885938	0.0180625	0.02225	0.03575	0.06625	0.049875
Chr3_155188845	155188845	155188850	Exon (ENSRNOT00000021133/ENSRNOG00000015614, exon 2 of 11)	3	ENSRNOT00000051343	3956				459	-7.06208	0.0666667	0.162517	0.0918958	0.106458	0.103583	0.111833	0.1125
Chr9_27050480	27050480	27050483	Exon (ENSRNOT00000029696/ENSRNOG00000012830, exon 3 of 3)	9	ENSRNOT00000029696	16458				460	-7.0625	2.1125	0.105313	0.0346875	0.09125	0.0656875	0.052	0.073125
Chr2_185851516	185851516	185851519	Promoter (1-2kb)	2	ENSRNOT00000049461	1240	680102	Mab21l2	mab-21 like 2	461	-7.07083	1.49167	0.112	0.0412917	0.0390833	0.036	0.0805833	0.0955
Chr5_168426103	168426103	168426110	Intron (ENSRNOT00000066120/ENSRNOG00000018602, intron 2 of 25)	5	ENSRNOT00000075406	-48523				462	-7.08333	-3.4375	0.0838571	0.0130238	0	0.047875	0.112	0.077625
Chr12_48893255	48893255	48893258	Distal Intergenic	12	ENSRNOT00000080783	-35531	360824	Wscd2	WSC domain containing 2	463	-7.08438	-2.54375	0.127344	0.0565	0.13375	0.12175	0.119063	0.093625
Chr12_18175051	18175051	18175060	Distal Intergenic	12	ENSRNOT00000079221	22392	304337	Zfp68	zinc finger protein 68	464	-7.09866	-2.23214	0.109915	0.0389286	0.0548571	0.0426071	0.0810357	0.0587143
Chr13_30458272	30458272	30458281	Distal Intergenic	13	ENSRNOT00000036417	36111	498211	Mat2al1	methionine adenosyltransferase 2A like 1	465	-7.09979	-2.075	0.23854	0.167542	0.166111	0.16495	0.252417	0.231667
Chr18_40316724	40316724	40316728	Intron (ENSRNOT00000087148/ENSRNOG00000060469, intron 1 of 1)	18	ENSRNOT00000004742	-61879	498858	Ccdc112	coiled-coil domain containing 112	466	-7.12222	2.575	0.490333	0.419111	0.45525	0.436083	0.476	0.50175
Chr7_24179997	24179997	24180000	Intron (ENSRNOT00000044331/ENSRNOG00000005758, intron 14 of 30)	7	ENSRNOT00000008596	-77236	314675	Abtb3	ankyrin repeat and BTB domain containing 3	467	-7.12723	-2.23125	0.111179	0.0399062	0.121813	0.146896	0.192521	0.170208
Chr8_128416682	128416682	128416685	Promoter (<=1kb)	8	ENSRNOT00000046864	-32	29571	Scn10a	sodium voltage-gated channel alpha subunit 10	468	-7.13438	-0.3625	0.156031	0.0846875	0.100437	0.0925625	0.11025	0.106625
Chr2_227294116	227294116	227294119	Exon (ENSRNOT00000019931/ENSRNOG00000014867, exon 4 of 5)	2	ENSRNOT00000080215	-86481	295426	Myoz2	myozenin 2	469	-7.14018	-1.75625	0.0999643	0.0285625	0.0224375	0.0573125	0.0848125	0.06725
Chr4_7108936	7108936	7108940	Promoter (<=1kb)	4	ENSRNOT00000062099	-101				470	-7.14375	-5.0875	0.352563	0.281125	0.325688	0.2775	0.303812	0.252937
Chr1_94588049	94588049	94588056	Distal Intergenic	1	ENSRNOT00000091302	3129				471	-7.14643	3.25714	0.0978036	0.0263393	0.0641667	0.0571429	0.0563929	0.0889643
Chr1_82264949	82264949	82264955	Promoter (1-2kb)	1	ENSRNOT00000027910	1772	25330	Lipe	lipase E, hormone sensitive type	472	-7.14708	-6.18333	0.120958	0.0494875	0.06275	0.09075	0.118375	0.0565417
Chr19_57191872	57191872	57191875	Promoter (<=1kb)	19	ENSRNOT00000058080	220	292098	Pgbd5	piggyBac transposable element derived 5	473	-7.16458	-2.84167	0.114604	0.0429583	0.0326667	0.085	0.0604167	0.032
Chr20_14487210	14487210	14487216	Intron (ENSRNOT00000001766/ENSRNOG00000001304, intron 1 of 22)	20	ENSRNOT00000001766	58556	309696	Bcr	BCR activator of RhoGEF and GTPase	474	-7.16667	-0.9	0.123167	0.0515	0.0768333	0.104167	0.135417	0.126417
Chr8_128662320	128662320	128662325	Exon (ENSRNOT00000083004/ENSRNOG00000033433, exon 4 of 5)	8	ENSRNOT00000050543	3663	363165	Csrnp1	cysteine and serine rich nuclear protein 1	475	-7.175	-1.51667	0.113458	0.0417083	0.06175	0.034	0.0914167	0.07625
Chr5_160187017	160187017	160187020	Intron (ENSRNOT00000016333/ENSRNOG00000012163, intron 11 of 19)	5	ENSRNOT00000022820	-7039				476	-7.1756	1.44167	0.100381	0.028625	0.06375	0.0721667	0.0765833	0.091
Chr7_138193893	138193893	138193896	Distal Intergenic	7	ENSRNOT00000089767	-34679				477	-7.17813	-4.25	0.107031	0.03525	0.057625	0.047875	0.0963125	0.0538125
Chr1_64550764	64550764	64550774	Distal Intergenic	1	ENSRNOT00000078171	-11979	100314249	Mir290	microRNA 290	478	-7.19167	-0.641667	0.11175	0.0398333	0.0344167	0.0606667	0.0669167	0.0605
Chr1_190798727	190798727	190798730	Exon (ENSRNOT00000022726/ENSRNOG00000016448, exon 2 of 18)	1	ENSRNOT00000022726	18491	25435	Eef2k	eukaryotic elongation factor-2 kinase	479	-7.20417	-2.10833	0.185	0.112958	0.165417	0.157833	0.189333	0.16825
Chr5_165770803	165770803	165770806	Intron (ENSRNOT00000018000/ENSRNOG00000013474, intron 17 of 18)	5	ENSRNOT00000018000	46776	313713	Casz1	castor zinc finger 1	480	-7.22	-4.59375	0.0722	0	0	0.0409375	0.126125	0.0801875
Chr20_3275112	3275112	3275124	Intron (ENSRNOT00000041502/ENSRNOG00000032596, intron 2 of 5)	20	ENSRNOT00000089044	5828	414788	RT1-T24-3	RT1 class I, locus T24, gene 3	481	-7.22593	-5.95833	0.415926	0.343667	0.365472	0.315083	0.427833	0.36825
Chr8_128662223	128662223	128662228	Exon (ENSRNOT00000083004/ENSRNOG00000033433, exon 4 of 5)	8	ENSRNOT00000050543	3760	363165	Csrnp1	cysteine and serine rich nuclear protein 1	482	-7.2275	-0.74	0.127375	0.0551	0.07605	0.04125	0.0967	0.0893
ChrX_10791204	10791204	10791208	Distal Intergenic	21	ENSRNOT00000035153	-18571				483	-7.23512	-0.525	0.18081	0.108458	0.12625	0.15275	0.136583	0.131333
Chr1_71445641	71445641	71445646	Exon (ENSRNOT00000084899/ENSRNOG00000015456, exon 3 of 3)	1	ENSRNOT00000059069	10822	365176	Zfp787	zinc finger protein 787	484	-7.24583	-2.625	0.099125	0.0266667	0.03	0.0253333	0.06575	0.0395
Chr6_132203984	132203984	132203988	Distal Intergenic	6	ENSRNOT00000034883	-15100	362781	Hhipl1	HHIP-like 1	485	-7.24881	0.5	0.125238	0.05275	0.116083	0.10275	0.1265	0.1315
Chr8_10653187	10653187	10653190	Distal Intergenic	8	ENSRNOT00000077533	-332363				486	-7.3	-2.01667	0.0916667	0.0186667	0.0310833	0.05025	0.0588333	0.0386667
Chr1_81292575	81292575	81292578	Exon (ENSRNOT00000030900/ENSRNOG00000024257, exon 2 of 2)	1	ENSRNOT00000030900	2864	308428	Irgc	immunity related GTPase cinema	487	-7.34583	0.325	0.105667	0.0322083	0.0875833	0.0561667	0.0984167	0.101667
Chr18_47871028	47871028	47871031	Intron (ENSRNOT00000082760/ENSRNOG00000018254, intron 11 of 11)	18	ENSRNOT00000088498	53756				488	-7.35	-1.34167	0.0800417	0.00654167	0.0416667	0.06075	0.0412708	0.0278542
Chr10_83064054	83064054	83064058	Distal Intergenic	10	ENSRNOT00000035023	-17110	282829	Tac4	tachykinin precursor 4	489	-7.35278	-1.21667	0.0735278	0	0	0.0158889	0.032375	0.0202083
Chr15_100088064	100088064	100088067	Distal Intergenic	15	ENSRNOT00000086389	60994				490	-7.37545	-8.375	0.120952	0.0471979	0.0568542	0.0659583	0.158125	0.074375
Chr15_45733500	45733500	45733532	Intron (ENSRNOT00000083381/ENSRNOG00000009802, intron 3 of 3)	15	ENSRNOT00000045833	20644	691938	Fam124a	family with sequence similarity 124 member A	491	-7.37917	1.84167	0.10575	0.0319583	0.0453333	0.0460833	0.0414167	0.0598333
Chr20_8662707	8662707	8662710	Distal Intergenic	20	ENSRNOT00000085131	-33726	361816	Zfand3	zinc finger AN1-type containing 3	492	-7.38125	1.8625	0.11525	0.0414375	0.09525	0.0610625	0.07175	0.090375
Chr6_136536788	136536788	136536792	Promoter (<=1kb)	6	ENSRNOT00000086594	52	299343	Tdrd9	tudor domain containing 9	493	-7.38333	-2.19167	0.097625	0.0237917	0.0303333	0.05625	0.0801667	0.05825
Chr7_130581685	130581685	130581726	Distal Intergenic	7	ENSRNOT00000044262	-16966	362987	Rabl2	RAB, member of RAS oncogene family like 2	494	-7.39661	0.130208	0.100265	0.0262988	0.0615719	0.0538814	0.0580312	0.0593333
Chr8_118625646	118625646	118625649	Exon (ENSRNOT00000028295/ENSRNOG00000020853, exon 18 of 24)	8	ENSRNOT00000065507	-6706				495	-7.4	-2.55	0.137292	0.0632917	0.0934167	0.082	0.10825	0.08275
Chr3_111839313	111839313	111839318	Intron (ENSRNOT00000077546/ENSRNOG00000059260, intron 35 of 39)	3	ENSRNOT00000081897	13016	311341	Pla2g4b	phospholipase A2 group IVB	496	-7.4	-3.73333	0.734	0.66	0.755917	0.738667	0.71225	0.674917
Chr14_48613056	48613056	48613059	Distal Intergenic	14	ENSRNOT00000077062	63770				497	-7.40312	0.33125	0.119406	0.045375	0.0365625	0.0431875	0.071875	0.0751875
Chr12_5721797	5721797	5721801	Intron (ENSRNOT00000041365/ENSRNOG00000000894, intron 6 of 64)	12	ENSRNOT00000077167	-36349	304244	Fry	FRY microtubule binding protein	498	-7.41111	-0.95	0.0926667	0.0185556	0.0534167	0.0523333	0.0644167	0.0549167
Chr12_5726523	5726523	5726527	Intron (ENSRNOT00000041365/ENSRNOG00000000894, intron 6 of 64)	12	ENSRNOT00000077167	-41075	304244	Fry	FRY microtubule binding protein	499	-7.41111	-0.95	0.0926667	0.0185556	0.0534167	0.0523333	0.0644167	0.0549167
Chr1_84076014	84076014	84076023	Exon (ENSRNOT00000057213/ENSRNOG00000020867, exon 4 of 10)	1	ENSRNOT00000090478	5031	292732	Numbl	NUMB-like, endocytic adaptor protein	500	-7.41607	-1.22917	0.163619	0.0894583	0.100417	0.110292	0.135	0.122708
Chr19_58606046	58606046	58606049	Intron (ENSRNOT00000030077/ENSRNOG00000028580, intron 26 of 33)	19	ENSRNOT00000026965	40470	361443	Ntpcr	nucleoside-triphosphatase, cancer-related	501	-7.42917	-2.24167	0.088	0.0137083	0.0305833	0.0374167	0.057	0.0345833
Chr10_84994518	84994518	84994521	Exon (ENSRNOT00000085830/ENSRNOG00000009473, exon 15 of 23)	10	ENSRNOT00000078430	-4185				502	-7.43095	-8.59583	0.0933333	0.0190238	0.036	0.036625	0.137208	0.05125
Chr3_26147327	26147327	26147331	Distal Intergenic	3	ENSRNOT00000044209	-90509	311926	Lrp1b	LDL receptor related protein 1B	503	-7.43438	-5.49375	0.104438	0.0300938	0.0855833	0.0095	0.075	0.0200625
Chr10_90384290	90384290	90384299	Exon (ENSRNOT00000028563/ENSRNOG00000021041, exon 8 of 8)	10	ENSRNOT00000040472	7187	29143	Grn	granulin precursor	504	-7.44252	1.5881	0.0944966	0.0200714	0	0.0291875	0.0790476	0.0949286
Chr10_64611335	64611335	64611348	Intron (ENSRNOT00000084670/ENSRNOG00000056837, intron 7 of 21)	10	ENSRNOT00000075897	-17448				505	-7.47458	-1.3175	0.261746	0.187	0.212112	0.2044	0.236313	0.223137
Chr3_9338589	9338589	9338599	Distal Intergenic	3	ENSRNOT00000085689	-2362				506	-7.47778	-0.991667	0.0917778	0.017	0.0565	0.0331667	0.08275	0.0728333
Chr3_9971218	9971218	9971228	Distal Intergenic	3	ENSRNOT00000078431	-11563				507	-7.47778	-0.991667	0.0917778	0.017	0.0565	0.0331667	0.08275	0.0728333
ChrX_128398563	128398563	128398566	Distal Intergenic	21	ENSRNOT00000078482	-10906	63879	Xiap	X-linked inhibitor of apoptosis	508	-7.48889	-2.01667	0.0795556	0.00466667	0.092	0.0386667	0.11875	0.0985833
Chr13_98698884	98698884	98698888	Exon (ENSRNOT00000004032/ENSRNOG00000002969, exon 4 of 8)	13	ENSRNOT00000057735	74080				509	-7.49792	-8.99167	0.130708	0.0557292	0.0404583	0.0412917	0.160333	0.0704167
Chr3_33818504	33818504	33818507	Distal Intergenic	3	ENSRNOT00000084688	-130854				510	-7.5	-2.60208	0.086	0.011	0.0321667	0.0489583	0.0743542	0.0483333
Chr3_33972635	33972635	33972638	Distal Intergenic	3	ENSRNOT00000083663	-21914				511	-7.5	-2.60208	0.086	0.011	0.0321667	0.0489583	0.0743542	0.0483333
Chr19_39716412	39716412	39716415	Distal Intergenic	19	ENSRNOT00000078388	-45503				512	-7.5	-2.125	0.12075	0.04575	0.0425	0.0729167	0.0766667	0.0554167
Chr14_46636230	46636230	46636247	Distal Intergenic	14	ENSRNOT00000087510	2609				513	-7.51176	1.5444	0.122835	0.0477179	0.109412	0.0761851	0.101053	0.116497
Chr20_5477262	5477262	5477266	Promoter (1-2kb)	20	ENSRNOT00000044975	-1255	25217	Tapbp	TAP binding protein	514	-7.52083	2.51667	0.129583	0.054375	0.054	0.0759167	0.09275	0.117917
Chr10_90551973	90551973	90551976	Promoter (1-2kb)	10	ENSRNOT00000032944	1826	64512	Fzd2	frizzled class receptor 2	515	-7.52292	-3.1875	0.115479	0.04025	0.061875	0.0895833	0.0649583	0.0330833
Chr20_30429182	30429182	30429185	Distal Intergenic	20	ENSRNOT00000038537	-22887	60630	Unc5b	unc-5 netrin receptor B	516	-7.525	2.625	0.258125	0.182875	0.195875	0.204875	0.20325	0.2295
Chr1_26289569	26289569	26289572	Distal Intergenic	1	ENSRNOT00000042072	-450224	59299	Trdn	triadin	517	-7.52917	-1.1	0.148958	0.0736667	0.103083	0.0796667	0.118167	0.107167
Chr7_123294194	123294194	123294198	Promoter (1-2kb)	7	ENSRNOT00000048614	-1985	100362109	LOC100362109	hypothetical protein LOC100362109	518	-7.53557	-6.0125	0.125762	0.0504063	0.0643333	0.101	0.123063	0.0629375
Chr2_148262906	148262906	148262909	Promoter (<=1kb)	2	ENSRNOT00000046641	796				519	-7.54167	3.825	0.108375	0.0329583	0	0.0648333	0.085	0.12325
Chr11_79561761	79561761	79561764	Intron (ENSRNOT00000044279/ENSRNOG00000031669, intron 3 of 11)	11	ENSRNOT00000074617	14062	100365839	LOC100365839	40S ribosomal protein S3a-like	520	-7.54167	-1.625	0.45725	0.381833	0.42675	0.414375	0.42125	0.405
Chr15_108453265	108453265	108453268	Promoter (<=1kb)	15	ENSRNOT00000018486	118	680794	Timm8a2	translocase of inner mitochondrial membrane 8A2	521	-7.54583	-0.466667	0.102917	0.0274583	0.0726667	0.0564167	0.0541667	0.0495
Chr7_137135910	137135910	137135922	Distal Intergenic	7	ENSRNOT00000068742	-6248	315272	Ano6	anoctamin 6	522	-7.54714	-1.84951	0.154695	0.0792238	0.121854	0.124487	0.118139	0.0996438
Chr12_30577457	30577457	30577485	Distal Intergenic	12	ENSRNOT00000001229	-3894	288621	Mrps17	mitochondrial ribosomal protein S17	523	-7.54821	-5.14732	0.168385	0.0929033	0.0868333	0.0982411	0.124625	0.0731518
Chr3_158619398	158619398	158619402	Distal Intergenic	3	ENSRNOT00000083405	-72869				524	-7.56563	0.575	0.242219	0.166563	0.19075	0.211187	0.20125	0.207
Chr10_81839446	81839446	81839449	Distal Intergenic	10	ENSRNOT00000090427	48707				525	-7.56979	-3.2	0.144844	0.0691458	0.137979	0.117604	0.108188	0.0761875
Chr8_45149038	45149038	45149046	Distal Intergenic	8	ENSRNOT00000010743	-11145	315578	Jhy	junctional cadherin complex regulator	526	-7.59196	3.04167	0.111729	0.0358095	0.0645	0.04	0.0865	0.116917
Chr18_72935651	72935651	72935667	Distal Intergenic	18	ENSRNOT00000079714	-14050				527	-7.59241	-3.96696	0.0948438	0.0189196	0.0833333	0.082381	0.0813125	0.0416429
Chr4_98994614	98994614	98994617	Promoter (<=1kb)	4	ENSRNOT00000008698	973	297332	Thnsl2	threonine synthase-like 2	528	-7.59375	1.19375	0.205594	0.129656	0.15225	0.17425	0.137125	0.149063
Chr20_4925341	4925341	4925346	Intron (ENSRNOT00000049310/ENSRNOG00000050183, intron 3 of 7)	20	ENSRNOT00000041151	-3991				529	-7.59821	-0.472917	0.0995417	0.0235595	0.0492292	0.079375	0.0628333	0.0581042
Chr8_117694464	117694464	117694467	Promoter (<=1kb)	8	ENSRNOT00000027994	-138	301012	Col7a1	collagen type VII alpha 1 chain	530	-7.60312	-7.66875	0.0858437	0.0098125	0.03575	0.024125	0.101688	0.025
Chr12_6199497	6199497	6199500	Distal Intergenic	12	ENSRNOT00000083822	-33827				531	-7.61042	-1.97917	0.111104	0.035	0.081	0.0654167	0.0585417	0.03875
Chr7_120063286	120063286	120063289	Distal Intergenic	7	ENSRNOT00000011270	-4090	315121	Cdc42ep1	CDC42 effector protein 1	532	-7.61696	-5.11875	0.0808571	0.0046875	0.0761458	0.070625	0.058125	0.0069375
Chr3_112402565	112402565	112402568	Distal Intergenic	3	ENSRNOT00000076002	6739				533	-7.62321	1.41875	0.094375	0.0181429	0.036125	0.114187	0.0638125	0.078
Chr2_238244991	238244991	238245002	Promoter (1-2kb)	2	ENSRNOT00000086303	1929	310855	Gstcd	glutathione S-transferase, C-terminal domain containing	534	-7.62381	-0.867857	0.272905	0.196667	0.246696	0.233429	0.265821	0.257143
Chr6_7056771	7056771	7056774	Promoter (1-2kb)	6	ENSRNOT00000045996	1540	56823	Haao	3-hydroxyanthranilate 3,4-dioxygenase	535	-7.625	-2.71667	0.224167	0.147917	0.285417	0.254083	0.210583	0.183417
Chr6_36093850	36093850	36093853	Exon (ENSRNOT00000090438/ENSRNOG00000004296, exon 5 of 10)	6	ENSRNOT00000005731	2790	298881	Nt5c1b	5'-nucleotidase, cytosolic IB	536	-7.6256	-5.62292	0.108548	0.0322917	0.0242222	0.0536042	0.107729	0.0515
Chr20_50465585	50465585	50465589	Intron (ENSRNOT00000066167/ENSRNOG00000043199, intron 10 of 10)	20	ENSRNOT00000076504	18446	365603	Bves	blood vessel epicardial substance	537	-7.63125	0.5625	0.122344	0.0460313	0.0680625	0.0576875	0.0635	0.069125
Chr20_2006157	2006157	2006160	Exon (ENSRNOT00000001008/ENSRNOG00000000775, exon 2 of 8)	20	ENSRNOT00000001008	2105	24558	Mog	myelin oligodendrocyte glycoprotein	538	-7.64375	-1.48333	0.162167	0.0857292	0.080625	0.0823333	0.143833	0.129
Chr7_12604149	12604149	12604152	Intron (ENSRNOT00000060648/ENSRNOG00000013220, intron 22 of 22)	7	ENSRNOT00000079485	5542	78976	Kiss1r	KISS1 receptor	539	-7.66384	-2.5875	0.195281	0.118643	0.131625	0.148333	0.187375	0.1615
Chr6_135859525	135859525	135859530	Intron (ENSRNOT00000066715/ENSRNOG00000043137, intron 2 of 3)	6	ENSRNOT00000066715	3307	500724	Lbhd2	LBH domain containing 2	540	-7.67619	-6.63333	0.10619	0.0294286	0.0185556	0.04825	0.0838333	0.0175
Chr8_107602083	107602083	107602086	Promoter (<=1kb)	8	ENSRNOT00000017658	177	363120	Esyt3	extended synaptotagmin 3	541	-7.68125	1.625	0.080625	0.0038125	0.00375	0.013625	0.00875	0.025
Chr2_105397916	105397916	105397919	Promoter (1-2kb)	2	ENSRNOT00000084565	-1851				542	-7.7	-0.1	0.0855556	0.00855556	0.0459167	0.0481667	0.0870833	0.0860833
Chr2_105587166	105587166	105587169	Promoter (1-2kb)	2	ENSRNOT00000091685	-1674				543	-7.7	-0.1	0.0855556	0.00855556	0.0459167	0.0481667	0.0870833	0.0860833
Chr4_7220082	7220082	7220089	Intron (ENSRNOT00000064386/ENSRNOG00000012764, intron 6 of 14)	4	ENSRNOT00000064386	8586	362300	Agap3	ArfGAP with GTPase domain, ankyrin repeat and PH domain 3	544	-7.7	-6.31071	0.199393	0.122393	0.14825	0.164929	0.190821	0.127714
Chr14_92117498	92117498	92117501	Promoter (<=1kb)	14	ENSRNOT00000044726	422	498416	Grb10	growth factor receptor bound protein 10	545	-7.70714	-1.54167	0.0904048	0.0133333	0.0141667	0.0238333	0.0843333	0.0689167
Chr2_236255134	236255134	236255137	Intron (ENSRNOT00000013694/ENSRNOG00000010121, intron 3 of 11)	2	ENSRNOT00000013694	21895	161452	Lef1	lymphoid enhancer binding factor 1	546	-7.7125	-1.41667	0.124917	0.0477917	0.102833	0.0918333	0.0953333	0.0811667
Chr2_148262844	148262844	148262847	Promoter (<=1kb)	2	ENSRNOT00000046641	734				547	-7.72083	4.15833	0.11	0.0327917	0.037	0.07525	0.0816667	0.12325
Chr14_95836624	95836624	95836627	Distal Intergenic	14	ENSRNOT00000071967	-463969				548	-7.72188	-1.875	0.118094	0.040875	0.0825625	0.0556875	0.0805625	0.0618125
Chr10_103887914	103887914	103887917	Distal Intergenic	10	ENSRNOT00000083302	-3452	287821	Otop3	otopetrin 3	549	-7.72222	-5.14167	0.0793333	0.00211111		0.01675	0.059	0.00758333
Chr17_12125637	12125637	12125640	Exon (ENSRNOT00000090782/ENSRNOG00000053232, exon 6 of 9)	17	ENSRNOT00000087853	76530	120097990	LOC120097990	small nucleolar RNA SNORA17	550	-7.77188	-1.175	0.103219	0.0255	0.03575	0.0035	0.0844375	0.0726875
Chr6_23757787	23757787	23757790	Promoter (<=1kb)	6	ENSRNOT00000005553	562	298795	Sfnl1	stratifin like 1	551	-7.78333	-5.25	0.154875	0.0770417	0.164417	0.114833	0.158667	0.106167
Chr7_70622386	70622386	70622390	Exon (ENSRNOT00000009803/ENSRNOG00000025120, exon 11 of 11)	7	ENSRNOT00000035382	7769	362893	Arhgap9	Rho GTPase activating protein 9	552	-7.79167	-3.99167	0.186542	0.108625	0.1475	0.158	0.160083	0.120167
Chr3_159775242	159775242	159775245	Promoter (<=1kb)	3	ENSRNOT00000010939	398	296345	Jph2	junctophilin 2	553	-7.79583	0.608333	0.136458	0.0585	0.09825	0.0725	0.0844167	0.0905
Chr11_66117650	66117650	66117655	Distal Intergenic	11	ENSRNOT00000042864	38830	303918	Gtf2e1	general transcription factor IIE subunit 1	554	-7.8125	-6.08333	0.143167	0.0650417	0.0665833	0.07325	0.129917	0.0690833
Chr15_24580091	24580091	24580096	Distal Intergenic	15	ENSRNOT00000079203	11660				555	-7.83125	-4.91875	0.144156	0.0658438	0.09075	0.0931875	0.106313	0.057125
ChrX_63005814	63005814	63005818	Distal Intergenic	21	ENSRNOT00000072905	-2467				556	-7.84554	0.9	0.135893	0.0574375	0.0759375	0.036375	0.0928125	0.101813
Chr10_99348621	99348621	99348624	Distal Intergenic	10	ENSRNOT00000006238	-39506	29719	Kcnj16	potassium inwardly-rectifying channel, subfamily J, member 16	557	-7.86667	-5.62917	0.0994375	0.0207708	0.058625	0.01825	0.087125	0.0308333
Chr13_90045838	90045838	90045842	Distal Intergenic	13	ENSRNOT00000039633	13943				558	-7.87188	0.18125	0.114906	0.0361875	0.0359375	0.06475	0.0778125	0.079625
Chr1_71446218	71446218	71446221	Exon (ENSRNOT00000084899/ENSRNOG00000015456, exon 3 of 3)	1	ENSRNOT00000059069	11399	365176	Zfp787	zinc finger protein 787	559	-7.87679	8.875	0.108643	0.029875	0.060125	0.0726875	0.10275	0.1915
Chr3_161376798	161376798	161376801	Promoter (<=1kb)	3	ENSRNOT00000023521	-679	259270	Zfp335	zinc finger protein 335	560	-7.90774	-0.316667	0.116619	0.0375417	0.0440833	0.048	0.0628333	0.0596667
Chr15_1683764	1683764	1683771	Distal Intergenic	15	ENSRNOT00000085942	-38943				561	-7.92222	-6.10833	0.463111	0.383889	0.4375	0.454917	0.441083	0.38
Chr3_31195345	31195345	31195348	Distal Intergenic	3	ENSRNOT00000080708	-9045	120102080	LOC120102080	small nucleolar RNA SNORA40	562	-7.92589	-2.28125	0.442571	0.363313	0.45825	0.421875	0.449063	0.42625
Chr7_139143061	139143061	139143064	Distal Intergenic	7	ENSRNOT00000083926	53352	300189	Rpap3	RNA polymerase II associated protein 3	563	-7.975	0.525	0.127792	0.0480417	0.121889	0.0706667	0.121333	0.126583
Chr8_73571651	73571651	73571662	Distal Intergenic	8	ENSRNOT00000012048	-21648				564	-7.97917	0.583333	0.167375	0.0875833	0.158792	0.0975	0.120667	0.1265
ChrX_123895009	123895009	123895012	Promoter (<=1kb)	21	ENSRNOT00000034083	-598	363439	Rhoxf2b	Rhox homeobox family member 2B	565	-7.99063	2.2875	0.108969	0.0290625	0.050625	0.03025	0.059375	0.08225
Chr2_148262927	148262927	148262938	Promoter (<=1kb)	2	ENSRNOT00000046641	817				566	-8.00069	2.16667	0.118354	0.0383472	0.12866	0.0634444	0.0976944	0.119361
Chr6_108123939	108123939	108123942	Promoter (<=1kb)	6	ENSRNOT00000063900	84	500693	Bbof1	basal body orientation factor 1	567	-8.00729	-0.610417	0.106823	0.02675	0.0410833	0.0487292	0.0654792	0.059375
Chr15_101033019	101033019	101033043	Distal Intergenic	15	ENSRNOT00000083716	-109658				568	-8.01389	1.61667	0.220583	0.140444	0.170778	0.18825	0.197083	0.21325
Chr3_9338502	9338502	9338506	Distal Intergenic	3	ENSRNOT00000085689	-2275				569	-8.04167	-0.125	0.0853333	0.00491667	0.0370625	0.0210625	0.0334375	0.0321875
Chr5_147297143	147297143	147297146	Intron (ENSRNOT00000009153/ENSRNOG00000006979, intron 1 of 2)	5	ENSRNOT00000009153	6200	29177	Hpca	hippocalcin	570	-8.05	-2.07917	0.164427	0.0839271	0.1295	0.135	0.163167	0.142375
Chr3_103099799	103099799	103099802	Promoter (<=1kb)	3	ENSRNOT00000084489	214	120102063	LOC120102063	small nucleolar RNA SNORA17	571	-8.05833	-3.66667	0.161333	0.08075	0.122583	0.0895833	0.126917	0.09025
Chr9_121184224	121184224	121184227	Distal Intergenic	9	ENSRNOT00000080580	-29397				572	-8.075	-8.75625	0.71675	0.636	0.678562	0.733313	0.78225	0.694688
Chr7_141456249	141456249	141456257	Exon (ENSRNOT00000091702/ENSRNOG00000059801, exon 6 of 11)	7	ENSRNOT00000084292	-31906	366984	Cers5	ceramide synthase 5	573	-8.11583	1.65	0.135375	0.0542167	0.0618889	0.031	0.0891667	0.105667
ChrX_70398573	70398573	70398580	Distal Intergenic	21	ENSRNOT00000038924	-9484	679520	Awat1	acyl-CoA wax alcohol acyltransferase 1	574	-8.12813	-2.06875	0.0985625	0.0172813	0.004125	0.004375	0.0915625	0.070875
Chr20_6754697	6754697	6754703	Exon (ENSRNOT00000083426/ENSRNOG00000000487, exon 11 of 15)	20	ENSRNOT00000083426	36816	24417	Grm4	glutamate metabotropic receptor 4	575	-8.14688	-1.275	0.169531	0.0880625	0.133188	0.122313	0.131	0.11825
Chr13_14079609	14079609	14079614	Distal Intergenic	13	ENSRNOT00000090135	-693545	120096412	LOC120096412	small nucleolar RNA SNORA17	576	-8.15833	-2.60833	0.886667	0.805083	0.7475	0.84275	0.8645	0.838417
Chr7_27006133	27006133	27006136	Distal Intergenic	7	ENSRNOT00000013613	-21733	58819	Txnrd1	thioredoxin reductase 1	577	-8.18229	0.925	0.125812	0.0439896	0.0627083	0.0370208	0.0740833	0.0833333
Chr5_73892129	73892129	73892132	Distal Intergenic	5	ENSRNOT00000053635	42192	100314013	Mir32	microRNA 32	578	-8.18646	2.30417	0.116937	0.0350729	0.0727917	0.0996875	0.0895833	0.112625
Chr3_9971128	9971128	9971135	Distal Intergenic	3	ENSRNOT00000078431	-11473				579	-8.18667	0.085	0.104667	0.0228	0.0575	0.0396	0.05055	0.0514
Chr20_8143237	8143237	8143242	Distal Intergenic	20	ENSRNOT00000083619	-5054				580	-8.18958	-10.5521	0.136427	0.0545312	0.00525	0.03375	0.173375	0.0678542
Chr7_138193982	138193982	138193985	Distal Intergenic	7	ENSRNOT00000089767	-34590				581	-8.2125	-5.25	0.124125	0.042	0.0621667	0.05675	0.122417	0.0699167
Chr20_6754770	6754770	6754774	Exon (ENSRNOT00000083426/ENSRNOG00000000487, exon 11 of 15)	20	ENSRNOT00000083426	36745	24417	Grm4	glutamate metabotropic receptor 4	582	-8.22188	-2.2625	0.214469	0.13225	0.165438	0.159812	0.184875	0.16225
ChrX_14795007	14795007	14795031	Distal Intergenic	21	ENSRNOT00000087609	-11215				583	-8.23889	-3.81111	0.107944	0.0255556	0	0.0341667	0.0737778	0.0356667
Chr12_44745488	44745488	44745491	Intron (ENSRNOT00000071074/ENSRNOG00000028630, intron 4 of 19)	12	ENSRNOT00000070891	-59164				584	-8.25417	-0.258333	0.125417	0.042875	0.0422917	0.08025	0.06525	0.0626667
ChrX_70257308	70257308	70257313	Promoter (<=1kb)	21	ENSRNOT00000029298	571	302426	Otud6a	OTU deubiquitinase 6A	585	-8.26875	0.45	0.105219	0.0225312	0.05375	0.048375	0.071625	0.076125
Chr1_34217225	34217225	34217232	Distal Intergenic	1	ENSRNOT00000091983	54688				586	-8.27083	-2.43333	0.142167	0.0594583	0.12875	0.0701667	0.141333	0.117
Chr16_19870642	19870642	19870670	Exon (ENSRNOT00000000060/ENSRNOG00000000054, exon 2 of 5)	16	ENSRNOT00000000060	2104	306338	Abhd8	abhydrolase domain containing 8	587	-8.27796	-4.28886	0.16728	0.0845008	0.173083	0.121377	0.1365	0.0936114
Chr8_22993831	22993831	22993834	Exon (ENSRNOT00000091027/ENSRNOG00000013027, exon 7 of 19)	8	ENSRNOT00000091027	6621	300444	Ralgdsl3	ral guanine nucleotide dissociation stimulator like 3	588	-8.29881	2.78333	0.113905	0.0309167	0.0426667	0.0441667	0.0560833	0.0839167
Chr1_71446196	71446196	71446200	Exon (ENSRNOT00000084899/ENSRNOG00000015456, exon 3 of 3)	1	ENSRNOT00000059069	11377	365176	Zfp787	zinc finger protein 787	589	-8.3	3.2875	0.127	0.044	0.060125	0.096875	0.148	0.180875
Chr15_103088157	103088157	103088162	Intron (ENSRNOT00000076400/ENSRNOG00000046660, intron 6 of 8)	15	ENSRNOT00000011571	156332	290484	Dct	dopachrome tautomerase	590	-8.30643	-11.4417	0.09785	0.0147857	0.0245	0.067	0.114417	0
Chr13_109967616	109967616	109967620	Distal Intergenic	13	ENSRNOT00000077825	23257				591	-8.33125	-4.6125	0.220719	0.137406	0.133333	0.159312	0.1965	0.150375
Chr4_48527557	48527557	48527569	Distal Intergenic	4	ENSRNOT00000083938	400803	362326	Tspan12	tetraspanin 12	592	-8.33125	-0.6125	0.123437	0.040125	0.074125	0.095	0.073625	0.0675
Chr9_77360645	77360645	77360648	Intron (ENSRNOT00000068450/ENSRNOG00000042609, intron 1 of 7)	9	ENSRNOT00000068450	39919				593	-8.34167	0.341667	0.110583	0.0271667	0.0298333	0.0483333	0.0548333	0.05825
Chr7_59854716	59854716	59854719	Intron (ENSRNOT00000068774/ENSRNOG00000021833, intron 9 of 30)	7	ENSRNOT00000068774	27358	362879	Myrfl	myelin regulatory factor-like	594	-8.36369	-4.0625	0.158345	0.0747083	0.130167	0.0817083	0.110354	0.0697292
Chr2_16113336	16113336	16113343	Distal Intergenic	2	ENSRNOT00000063023	666339				595	-8.36563	-10.5625	0.1215	0.0378437	0.111	0.0184583	0.16525	0.059625
Chr4_7220158	7220158	7220161	Intron (ENSRNOT00000064386/ENSRNOG00000012764, intron 6 of 14)	4	ENSRNOT00000064386	8514	362300	Agap3	ArfGAP with GTPase domain, ankyrin repeat and PH domain 3	596	-8.3875	-10.0667	0.205208	0.121333	0.12775	0.156667	0.199833	0.0991667
Chr1_135213756	135213756	135213759	Distal Intergenic	1	ENSRNOT00000016461	13166				597	-8.3875	-1.78958	0.115979	0.0321042	0.0475417	0.0476667	0.0656875	0.0477917
Chr20_4389841	4389841	4389844	Promoter (<=1kb)	20	ENSRNOT00000087055	67	54398	Ppt2	palmitoyl-protein thioesterase 2	598	-8.40312	2.61875	0.141063	0.0570312	0.0611875	0.070375	0.0884375	0.114625
Chr16_85329997	85329997	85330000	Promoter (<=1kb)	16	ENSRNOT00000019563	92	306630	Abhd13	abhydrolase domain containing 13	599	-8.41964	-1.80417	0.118905	0.0347083	0.0131667	0.0565	0.089375	0.0713333
Chr2_105397827	105397827	105397830	Promoter (1-2kb)	2	ENSRNOT00000084565	-1940				600	-8.44444	1.575	0.093	0.00855556	0.038875	0.0551667	0.07225	0.088
Chr2_105587077	105587077	105587080	Promoter (1-2kb)	2	ENSRNOT00000091685	-1763				601	-8.44444	1.575	0.093	0.00855556	0.038875	0.0551667	0.07225	0.088
Chr1_7664469	7664469	7664475	Intron (ENSRNOT00000020946/ENSRNOG00000015551, intron 2 of 6)	1	ENSRNOT00000020946	5579	292485	Fuca2	alpha-L-fucosidase 2	602	-8.45	-3.9125	0.127688	0.0431875	0.122625	0.0705	0.112875	0.07375
Chr9_67571504	67571504	67571510	3' UTR	9	ENSRNOT00000013701	25096	25660	Cd28	Cd28 molecule	603	-8.45	-1.50417	0.144625	0.060125	0.0605417	0.0755417	0.089875	0.0748333
Chr11_43376700	43376700	43376703	Distal Intergenic	11	ENSRNOT00000051112	-17915				604	-8.45417	0.291667	0.463458	0.378917	0.421083	0.4095	0.3925	0.395417
Chr4_67178291	67178291	67178295	Distal Intergenic	4	ENSRNOT00000012280	12408	500088	Rab19	RAB19, member RAS oncogene family	605	-8.4869	-5.93333	0.155619	0.07075	0.0499167	0.09425	0.129417	0.0700833
Chr14_97289108	97289108	97289111	Distal Intergenic	14	ENSRNOT00000076252	-392851				606	-8.48889	-0.5	0.142	0.0571111	0.106083	0.113417	0.118667	0.113667
Chr15_23238720	23238720	23238723	Distal Intergenic	15	ENSRNOT00000079751	-143034				607	-8.48889	-0.5	0.142	0.0571111	0.106083	0.113417	0.118667	0.113667
Chr1_7664456	7664456	7664459	Intron (ENSRNOT00000020946/ENSRNOG00000015551, intron 2 of 6)	1	ENSRNOT00000020946	5566	292485	Fuca2	alpha-L-fucosidase 2	608	-8.49063	-2.69375	0.123938	0.0390312	0.123125	0.0670625	0.106313	0.079375
Chr4_27431916	27431916	27431919	Distal Intergenic	4	ENSRNOT00000032529	-5737	296836	Lrrd1	leucine-rich repeats and death domain containing 1	609	-8.50938	-1.01875	0.122844	0.03775	0.047125	0.057875	0.059	0.0488125
Chr8_13365854	13365854	13365857	Promoter (<=1kb)	8	ENSRNOT00000044945	271	140595	Gpr83	G protein-coupled receptor 83	610	-8.58125	-0.366667	0.110521	0.0247083	0.0464167	0.028	0.052	0.0483333
Chr6_24654713	24654713	24654724	Intron (ENSRNOT00000047853/ENSRNOG00000032375, intron 2 of 22)	6	ENSRNOT00000047853	21800	362701	Capn13	calpain 13	611	-8.59921	-1.22222	0.0939444	0.00795238		0.0361111	0.0227778	0.0105556
Chr14_11119429	11119429	11119443	Intron (ENSRNOT00000003076/ENSRNOG00000002258, intron 1 of 7)	14	ENSRNOT00000003076	24266	360916	Tmem150c	transmembrane protein 150C	612	-8.60926	0.566667	0.265833	0.179741	0.1965	0.192722	0.23725	0.242917
Chr8_129321422	129321422	129321428	Distal Intergenic	8	ENSRNOT00000042614	50545				613	-8.64167	-2.71667	0.141583	0.0551667	0.0746667	0.0688333	0.0986667	0.0715
Chr10_36294419	36294419	36294422	Intron (ENSRNOT00000083971/ENSRNOG00000061484, intron 20 of 20)	10	ENSRNOT00000063478	-11905				614	-8.64375	-6.8375	0.121313	0.034875	0.04675	0.030875	0.0908125	0.0224375
Chr19_55149589	55149589	55149593	Exon (ENSRNOT00000068452/ENSRNOG00000043077, exon 11 of 11)	19	ENSRNOT00000017317	33964	252859	Mlnr	motilin receptor	615	-8.67812	-4.5625	0.113437	0.0266563	0.10675	0.096875	0.15225	0.106625
Chr12_44761902	44761902	44761913	Exon (ENSRNOT00000071074/ENSRNOG00000028630, exon 4 of 20)	12	ENSRNOT00000070891	-75578				616	-8.67992	-4.48333	0.191689	0.10489	0.08875	0.0978182	0.173333	0.1285
Chr1_80650226	80650226	80650229	Exon (ENSRNOT00000025388/ENSRNOG00000018730, exon 3 of 9)	1	ENSRNOT00000082125	16337	308417	Nectin2	nectin cell adhesion molecule 2	617	-8.69167	0.508333	0.13625	0.0493333	0.0589167	0.10325	0.0629167	0.068
Chr18_72437333	72437333	72437339	Intron (ENSRNOT00000072519/ENSRNOG00000047924, intron 3 of 5)	18	ENSRNOT00000046847	-112880	29357	Smad2	SMAD family member 2	618	-8.70625	-0.5875	0.116469	0.0294063	0.0333333	0.038625	0.065	0.059125
Chr2_91033407	91033407	91033412	Distal Intergenic	2	ENSRNOT00000086047	427546				619	-8.71458	8.4	0.18599	0.0988438	0.513	0.167938	0.17275	0.25675
Chr1_71446226	71446226	71446231	Exon (ENSRNOT00000084899/ENSRNOG00000015456, exon 3 of 3)	1	ENSRNOT00000059069	11407	365176	Zfp787	zinc finger protein 787	620	-8.72458	0.270833	0.137892	0.0506458	0.0565333	0.0739917	0.121958	0.124667
Chr6_93193748	93193748	93193756	Distal Intergenic	6	ENSRNOT00000077818	80152				621	-8.735	-5.95	0.15795	0.0706	0.1113	0.07625	0.1604	0.1009
Chr8_2260938	2260938	2260943	Distal Intergenic	8	ENSRNOT00000091366	-52027				622	-8.73889	-4.15417	0.261	0.173611	0.233625	0.334437	0.315937	0.274396
Chr8_99928167	99928167	99928172	Distal Intergenic	8	ENSRNOT00000079220	25936	120094505	LOC120094505	small nucleolar RNA SNORA17	623	-8.74688	0.24375	0.141781	0.0543125	0.04325	0.06025	0.085125	0.0875625
Chr13_102179206	102179206	102179209	Distal Intergenic	13	ENSRNOT00000090877	180016				624	-8.75982	1.33125	0.121062	0.0334643		0.04325	0.0913125	0.104625
Chr15_28556252	28556252	28556257	Intron (ENSRNOT00000076459/ENSRNOG00000011809, intron 15 of 23)	15	ENSRNOT00000060495	11047	305850	Rpgrip1	RPGR interacting protein 1	625	-8.76667	-9.94167	0.191958	0.104292	0.112208	0.11775	0.207833	0.108417
Chr12_50350379	50350379	50350384	Exon (ENSRNOT00000000831/ENSRNOG00000000664, exon 3 of 7)	12	ENSRNOT00000000828	-17327	288718	Tfip11	tuftelin interacting protein 11	626	-8.77188	-3.84375	0.129344	0.041625	0.0333333	0.0729375	0.11325	0.0748125
Chr18_6114838	6114838	6114843	Promoter (<=1kb)	18	ENSRNOT00000044541	137	364814	Psma8	proteasome 20S subunit alpha 8	627	-8.775	-3.74167	0.134458	0.0467083	0.05525	0.08925	0.115917	0.0785
Chr17_6645375	6645375	6645382	Distal Intergenic	17	ENSRNOT00000025812	15154	306734	Rmi1	RecQ mediated genome instability 1	628	-8.78601	-2.77083	0.125548	0.0376875	0.05325	0.0615	0.094625	0.0669167
Chr16_73339208	73339208	73339214	Distal Intergenic	16	ENSRNOT00000024128	71563	84402	Sfrp1	secreted frizzled-related protein 1	629	-8.79167	0.791667	0.117875	0.0299583	0.0500417	0.0425	0.0469167	0.0548333
Chr1_52327548	52327548	52327552	Distal Intergenic	1	ENSRNOT00000015010	26623	681210	MGC94891	hypothetical protein LOC681210	630	-8.79583	-1.79167	0.109708	0.02175	0.01725	0.039	0.0619167	0.044
Chr9_98901326	98901326	98901329	Distal Intergenic	9	ENSRNOT00000027597	-22805	59327	Twist2	twist family bHLH transcription factor 2	631	-8.8	-8.58333	0.15525	0.06725	0.156	0.0765833	0.164333	0.0785
Chr15_108453127	108453127	108453140	Promoter (<=1kb)	15	ENSRNOT00000018486	-7	680794	Timm8a2	translocase of inner mitochondrial membrane 8A2	632	-8.80893	-6.57917	0.154083	0.065994	0.0756905	0.11025	0.160292	0.0945
Chr10_13139776	13139776	13139779	Distal Intergenic	10	ENSRNOT00000091287	-5320	302969	Srrm2	serine/arginine repetitive matrix 2	633	-8.8125	-0.341667	0.193583	0.105458	0.0624444	0.110417	0.13275	0.129333
Chr12_18175065	18175065	18175074	Distal Intergenic	12	ENSRNOT00000079221	22406	304337	Zfp68	zinc finger protein 68	634	-8.83125	-2.47188	0.142906	0.0545938	0.056875	0.0450625	0.0995	0.0747812
Chr18_76263398	76263398	76263401	Distal Intergenic	18	ENSRNOT00000074465	-53733				635	-8.84444	1.33333	0.105556	0.0171111	0.0458333	0.0373333	0.0560833	0.0694167
Chr18_76337340	76337340	76337343	Distal Intergenic	18	ENSRNOT00000031932	-2888				636	-8.84444	1.33333	0.105556	0.0171111	0.0458333	0.0373333	0.0560833	0.0694167
Chr18_76443909	76443909	76443912	Distal Intergenic	18	ENSRNOT00000031932	103678				637	-8.84444	1.33333	0.105556	0.0171111	0.0458333	0.0373333	0.0560833	0.0694167
Chr3_5030989	5030989	5030995	Distal Intergenic	3	ENSRNOT00000090398	42892				638	-8.84792	-0.4	0.40125	0.312771	0.269583	0.348833	0.38625	0.38225
Chr7_76104905	76104905	76104909	Intron (ENSRNOT00000009337/ENSRNOG00000007000, intron 4 of 15)	7	ENSRNOT00000079692	12402	299979	Grhl2	grainyhead-like transcription factor 2	639	-8.85804	-3.0875	0.107643	0.0190625		0.0638889	0.0795	0.048625
Chr7_12732260	12732260	12732263	Exon (ENSRNOT00000060648/ENSRNOG00000013220, exon 13 of 23)	7	ENSRNOT00000060648	8986	314618	Arhgap45	Rho GTPase activating protein 45	640	-8.92976	0.416667	0.129381	0.0400833	0.0565833	0.0835	0.0710833	0.07525
Chr15_72787651	72787651	72787657	Distal Intergenic	15	ENSRNOT00000089704	-336040				641	-8.93333	-1.29583	0.114375	0.0250417	0.0214167	0.045375	0.065625	0.0526667
Chr8_50648664	50648664	50648668	Distal Intergenic	8	ENSRNOT00000059386	-40301				642	-8.93438	-26.475	0.387531	0.298187	0.25025	0.284062	0.6025	0.33775
Chr3_141408272	141408272	141408275	Distal Intergenic	3	ENSRNOT00000017364	2895	366214	Nkx2-2	NK2 homeobox 2	643	-8.9369	-0.291667	0.110286	0.0209167	0.0364167	0.0213333	0.0553333	0.0524167
ChrX_130824457	130824457	130824468	Promoter (<=1kb)	21	ENSRNOT00000047171	837	298159	Dcaf12l2	DDB1 and CUL4 associated factor 12-like 2	644	-8.94396	-1.04226	0.116993	0.0275536	0.0452857	0.0254286	0.0614643	0.0510417
Chr1_80650199	80650199	80650202	Exon (ENSRNOT00000025388/ENSRNOG00000018730, exon 3 of 9)	1	ENSRNOT00000082125	16364	308417	Nectin2	nectin cell adhesion molecule 2	645	-8.99375	2.675	0.139719	0.0497812	0.067625	0.0975625	0.04625	0.073
Chr16_72301760	72301760	72301764	Distal Intergenic	16	ENSRNOT00000032116	32817	681319	Ido2	indoleamine 2,3-dioxygenase 2	646	-8.9994	1.85	0.137619	0.047625	0.06075	0.0681667	0.06075	0.07925
Chr10_90384258	90384258	90384267	Exon (ENSRNOT00000028563/ENSRNOG00000021041, exon 8 of 8)	10	ENSRNOT00000040472	7155	29143	Grn	granulin precursor	647	-9.01267	2.35679	0.11866	0.0285333	0.0477143	0.020475	0.1073	0.130868
Chr7_74029923	74029923	74029927	Distal Intergenic	7	ENSRNOT00000014879	-17887	315039	Osr2	odd-skipped related transciption factor 2	648	-9.02917	-4.775	0.119333	0.0290417	0.0833333	0.109208	0.2	0.15225
Chr3_7775909	7775909	7775912	Exon (ENSRNOT00000045919/ENSRNOG00000013694, exon 2 of 8)	3	ENSRNOT00000045919	19846	311836	Ntng2	netrin G2	649	-9.0375	-9.0375	0.182625	0.09225	0.15125	0.104563	0.173187	0.0828125
Chr1_34239808	34239808	34239811	Distal Intergenic	1	ENSRNOT00000091983	32109				650	-9.05833	0.50625	0.47125	0.380667	0.430438	0.457375	0.431438	0.4365
Chr10_63467436	63467436	63467444	Distal Intergenic	10	ENSRNOT00000082301	23835	360576	Trarg1	trafficking regulator of GLUT4 (SLC2A4) 1	651	-9.06319	-7.49167	0.116528	0.0258958	0.142556	0.109667	0.156083	0.0811667
Chr1_40934324	40934324	40934332	Distal Intergenic	1	ENSRNOT00000026433	-12816	308126	Zbtb2	zinc finger and BTB domain containing 2	652	-9.10746	-8.9125	0.122841	0.0317667	0.0903333	0.0827917	0.233875	0.14475
Chr1_225257133	225257133	225257136	Distal Intergenic	1	ENSRNOT00000027342	26190	25575	Scgb1a1	secretoglobin family 1A member 1	653	-9.10938	-7.10625	0.125781	0.0346875	0.08325	0.052375	0.117	0.0459375
Chr10_106362257	106362257	106362262	Distal Intergenic	10	ENSRNOT00000003891	97823	83788	Septin9	septin 9	654	-9.1125	-0.270833	0.180896	0.0897708	0.12675	0.143958	0.118625	0.115917
Chr7_124611693	124611693	124611696	Intron (ENSRNOT00000017727/ENSRNOG00000010617, intron 2 of 22)	7	ENSRNOT00000017727	9007	315174	Scube1	signal peptide, CUB domain and EGF like domain containing 1	655	-9.12083	-2.3	0.149958	0.05875	0.052375	0.10275	0.127917	0.104917
Chr4_177688255	177688255	177688264	Promoter (<=1kb)	4	ENSRNOT00000085633	411				656	-9.12167	-4.92167	0.1966	0.105383	0.128867	0.135558	0.155842	0.106625
Chr12_6113283	6113283	6113289	Distal Intergenic	12	ENSRNOT00000080664	-4530				657	-9.13524	-1.73333	0.1124	0.0210476	0	0.0690417	0.0584583	0.041125
ChrX_70257249	70257249	70257256	Promoter (<=1kb)	21	ENSRNOT00000029298	512	302426	Otud6a	OTU deubiquitinase 6A	658	-9.14583	2.33333	0.106625	0.0151667	0.02725	0.024375	0.0292917	0.052625
Chr13_85804274	85804274	85804290	Distal Intergenic	13	ENSRNOT00000077227	-14137	83574	Rxrg	retinoid X receptor gamma	659	-9.2125	-4.99167	0.152792	0.0606667	0.0869167	0.0633333	0.136583	0.0866667
Chr4_96832030	96832030	96832038	Promoter (<=1kb)	4	ENSRNOT00000068400	150	297173	RSA-14-44	RSA-14-44 protein	660	-9.22812	3.05833	0.134292	0.0420104	0.0774167	0.0954167	0.0931667	0.12375
Chr1_38571268	38571268	38571271	Distal Intergenic	1	ENSRNOT00000070999	15292				661	-9.24167	-3.225	0.127958	0.0355417	0	0.0219167	0.06175	0.0295
Chr1_263757494	263757494	263757497	Exon (ENSRNOT00000018221/ENSRNOG00000013439, exon 2 of 9)	1	ENSRNOT00000018221	5288	365466	Cpn1	carboxypeptidase N subunit 1	662	-9.26369	-4.675	0.146429	0.0537917	0.0885	0.0911667	0.141917	0.0951667
Chr15_103606644	103606644	103606648	Distal Intergenic	15	ENSRNOT00000087126	-22889				663	-9.27604	-0.66875	0.210948	0.118187	0.050625	0.196937	0.188688	0.182
Chr15_34452278	34452278	34452281	Promoter (<=1kb)	15	ENSRNOT00000027647	162				664	-9.2875	-0.216667	0.467083	0.374208	0.483417	0.405583	0.453583	0.451417
Chr1_224709762	224709762	224709766	Distal Intergenic	1	ENSRNOT00000024234	-11248	192273	Slc22a25	solute carrier family 22, member 25	665	-9.28889	-8.575	0.388	0.295111	0.32525	0.28375	0.410083	0.324333
Chr1_69025918	69025918	69025924	Distal Intergenic	1	ENSRNOT00000073066	221059				666	-9.29167	-2.28125	0.36525	0.272333	0.423063	0.304437	0.349875	0.327062
Chr18_74173940	74173940	74173944	Promoter (<=1kb)	18	ENSRNOT00000022833	-992	307248	Pstpip2	proline-serine-threonine phosphatase-interacting protein 2	667	-9.29167	-1.45	0.150542	0.057625	0.10925	0.0536667	0.09475	0.08025
Chr5_62947345	62947345	62947348	Exon (ENSRNOT00000088385/ENSRNOG00000060381, exon 38 of 40)	5	ENSRNOT00000009452	-103410	29591	Tgfbr1	transforming growth factor, beta receptor 1	668	-9.31111	-2.35	0.106778	0.0136667	0.0310833	0.0750833	0.09725	0.07375
Chr16_11128006	11128006	11128012	Distal Intergenic	16	ENSRNOT00000023369	86936				669	-9.3125	-0.166667	0.167	0.073875	0.106	0.102583	0.100083	0.0984167
Chr1_182463213	182463213	182463220	Distal Intergenic	1	ENSRNOT00000060098	-322643	307446	Ythdc2	YTH N6-methyladenosine RNA binding protein C2	670	-9.31756	0.0221429	0.111238	0.0180625	0.0730667	0.0774	0.0940786	0.0943
Chr15_28556355	28556355	28556358	Exon (ENSRNOT00000076459/ENSRNOG00000011809, exon 16 of 24)	15	ENSRNOT00000060495	11150	305850	Rpgrip1	RPGR interacting protein 1	671	-9.31875	-7.99167	0.144521	0.0513333	0.0745	0.0838333	0.152083	0.0721667
Chr16_86582701	86582701	86582704	Promoter (<=1kb)	16	ENSRNOT00000057349	280				672	-9.33423	-3.35625	0.150938	0.0575952	0.122375	0.051875	0.116	0.0824375
Chr11_43376659	43376659	43376662	Distal Intergenic	11	ENSRNOT00000051112	-17956				673	-9.35833	0.191667	0.391167	0.297583	0.350667	0.306667	0.314583	0.3165
Chr2_226796183	226796183	226796186	Distal Intergenic	2	ENSRNOT00000055669	-16743	310839	Fnbp1l	formin binding protein 1-like	674	-9.3625	-0.8	0.138042	0.0444167	0.09475	0.0880833	0.10575	0.09775
Chr18_80106999	80106999	80107005	Distal Intergenic	18	ENSRNOT00000080256	63938				675	-9.37917	-0.516667	0.124542	0.03075	0.0264444	0.0320833	0.066	0.0608333
Chr5_64540618	64540618	64540623	Exon (ENSRNOT00000017217/ENSRNOG00000039197, exon 36 of 38)	5	ENSRNOT00000073192	-26181				676	-9.4	-3.4375	0.12775	0.03375	0.060125	0.100875	0.1225	0.088125
Chr8_31046411	31046411	31046414	Distal Intergenic	8	ENSRNOT00000020041	-451225	315478	Snx19	sorting nexin 19	677	-9.44583	-4.35833	0.143083	0.048625	0.095875	0.06725	0.13475	0.0911667
Chr1_72644617	72644617	72644623	Promoter (<=1kb)	1	ENSRNOT00000065051	284	308344	Garin5b	golgi associated RAB2 interactor family member 5B	678	-9.45357	-2.63214	0.1945	0.0999643	0.102	0.106393	0.143179	0.116857
Chr12_15768978	15768978	15768981	Distal Intergenic	12	ENSRNOT00000051382	-33583	100363332	Card11	caspase recruitment domain family, member 11	679	-9.46771	-4.35417	0.171604	0.0769271	0.121937	0.0951875	0.117062	0.0735208
Chr1_251226495	251226495	251226512	Exon (ENSRNOT00000083555/ENSRNOG00000011068, exon 11 of 13)	1	ENSRNOT00000054410	68012				680	-9.46982	-6.825	0.136686	0.0419875		0.106875	0.188525	0.120275
Chr20_6754788	6754788	6754797	Exon (ENSRNOT00000083426/ENSRNOG00000000487, exon 11 of 15)	20	ENSRNOT00000083426	36722	24417	Grm4	glutamate metabotropic receptor 4	681	-9.50972	-2.78889	0.348528	0.253431	0.30575	0.298944	0.335222	0.307333
Chr10_97758642	97758642	97758645	Distal Intergenic	10	ENSRNOT00000045902	-2121	303772	Slc16a6	solute carrier family 16, member 6	682	-9.51071	4.86042	0.158881	0.0637738	0.0833333	0.126917	0.109958	0.158562
Chr9_85358289	85358289	85358293	Distal Intergenic	9	ENSRNOT00000082728	-52747				683	-9.5125	-5.5625	0.152667	0.0575417	0	0.0794167	0.114625	0.059
Chr1_84124360	84124360	84124364	Intron (ENSRNOT00000028322/ENSRNOG00000020871, intron 25 of 32)	1	ENSRNOT00000089296	-21380				684	-9.54583	-4.36667	0.191083	0.095625	0.12725	0.124917	0.148417	0.10475
Chr11_37241385	37241385	37241390	Exon (ENSRNOT00000002215/ENSRNOG00000027992, exon 4 of 33)	11	ENSRNOT00000002215	12386	171119	Dscam	DS cell adhesion molecule	685	-9.55595	-2.7	0.125143	0.0295833	0.0528889	0.0301667	0.097	0.07
Chr13_90045982	90045982	90045985	Distal Intergenic	13	ENSRNOT00000039633	13800				686	-9.55833	1.13333	0.1415	0.0459167	0.0483333	0.0818333	0.0921667	0.1035
Chr6_36093815	36093815	36093819	Exon (ENSRNOT00000090438/ENSRNOG00000004296, exon 5 of 10)	6	ENSRNOT00000005731	2755	298881	Nt5c1b	5'-nucleotidase, cytosolic IB	687	-9.57917	-5.00833	0.128	0.0322083	0.0349444	0.0657083	0.112667	0.0625833
Chr10_90384276	90384276	90384281	Exon (ENSRNOT00000028563/ENSRNOG00000021041, exon 8 of 8)	10	ENSRNOT00000040472	7173	29143	Grn	granulin precursor	688	-9.59222	3.75833	0.1162	0.0202778	0	0	0.0883333	0.125917
Chr6_135747178	135747178	135747183	3' UTR	6	ENSRNOT00000012469	22723	314459	Amn	amnion associated transmembrane protein	689	-9.59583	0.0666667	0.0959583	0	0.0333333	0.0158889	0.0271111	0.0277778
Chr5_160172717	160172717	160172722	Promoter (1-2kb)	5	ENSRNOT00000016176	1976	298605	Tmem82	transmembrane protein 82	690	-9.60583	-6.175	0.249333	0.153275	0.25	0.219083	0.318583	0.256833
Chr18_30832006	30832006	30832010	Promoter (<=1kb)	18	ENSRNOT00000067185	641				691	-9.60625	-6.325	0.137687	0.041625	0.053375	0.08125	0.109625	0.046375
Chr10_93401212	93401212	93401216	Distal Intergenic	10	ENSRNOT00000066484	-14183	303592	Tlk2	tousled-like kinase 2	692	-9.60625	-1.175	0.144	0.0479375	0.068125	0.042625	0.084625	0.072875
Chr7_35396094	35396094	35396097	Intron (ENSRNOT00000080291/ENSRNOG00000007713, intron 3 of 5)	7	ENSRNOT00000010316	-76005	314751	Tmcc3	transmembrane and coiled-coil domain family 3	693	-9.62381	5.23333	0.305571	0.209333	0.290333	0.204333	0.317583	0.369917
Chr17_70497331	70497331	70497335	Distal Intergenic	17	ENSRNOT00000025252	-15581	690369	Il15ra	interleukin 15 receptor subunit alpha	694	-9.625	-5.95833	0.469667	0.373417	0.342583	0.426917	0.46625	0.406667
Chr20_7800053	7800053	7800061	Intron (ENSRNOT00000000597/ENSRNOG00000000502, intron 4 of 10)	20	ENSRNOT00000000597	11969	309642	Def6	DEF6 guanine nucleotide exchange factor	695	-9.67	-1.66667	0.111867	0.0151667	0.0559444	0.0664444	0.0944444	0.0777778
Chr7_80352027	80352027	80352030	Promoter (<=1kb)	7	ENSRNOT00000081948	253	117520	Oxr1	oxidation resistance 1	696	-9.68185	0.658333	0.142048	0.0452292	0.0544167	0.0696667	0.07475	0.0813333
Chr3_168275766	168275766	168275769	Distal Intergenic	3	ENSRNOT00000017654	-69383	502694	Dok5	docking protein 5	697	-9.69196	0.141667	0.103729	0.00680952	0.0611667	0.053	0.041375	0.0427917
Chr7_14043279	14043279	14043283	Exon (ENSRNOT00000009606/ENSRNOG00000007307, exon 8 of 8)	7	ENSRNOT00000009606	5659	362842	Syde1	synapse defective Rho GTPase homolog 1	698	-9.71458	3.62917	0.102354	0.00520833	0	0.00916667	0.0547083	0.091
Chr8_11840295	11840295	11840298	Promoter (<=1kb)	8	ENSRNOT00000091933	-543				699	-9.71667	-9.24167	0.156625	0.0594583	0.12	0.09175	0.203333	0.110917
Chr18_66538616	66538616	66538619	Intron (ENSRNOT00000064947/ENSRNOG00000033099, intron 26 of 27)	18	ENSRNOT00000021161	-202525				700	-9.72083	-3.53333	0.129042	0.0318333	0.0858333	0.0804167	0.103417	0.0680833
Chr1_72401143	72401143	72401148	Promoter (1-2kb)	1	ENSRNOT00000022349	1986	308339	Zfp579	zinc finger protein 579	701	-9.72813	-4.14375	0.126594	0.0293125	0.03875	0.029375	0.0810625	0.039625
Chr12_48820404	48820404	48820414	Intron (ENSRNOT00000080783/ENSRNOG00000053045, intron 7 of 7)	12	ENSRNOT00000000893	31143	60669	Cmklr1	chemerin chemokine-like receptor 1	702	-9.74531	-0.015625	0.191719	0.0942656	0.0701563	0.0941875	0.12	0.119844
Chr7_26048371	26048371	26048374	Distal Intergenic	7	ENSRNOT00000009162	96092	314678	Fhl4	four and a half LIM domains 4	703	-9.75	4.83333	0.201292	0.103792	0.196667	0.223167	0.136	0.184333
Chr7_77435390	77435390	77435393	Distal Intergenic	7	ENSRNOT00000079644	-62992	58961	Azin1	antizyme inhibitor 1	704	-9.76577	1.95	0.165929	0.0682708	0.110583	0.112333	0.103667	0.123167
Chr20_4607250	4607250	4607254	Intron (ENSRNOT00000001174/ENSRNOG00000000878, intron 16 of 20)	20	ENSRNOT00000049344	-3741	24591	Neu1	neuraminidase 1	705	-9.775	1.10833	0.274958	0.177208	0.253083	0.234667	0.35	0.361083
Chr18_79384706	79384706	79384709	Intron (ENSRNOT00000089879/ENSRNOG00000016516, intron 3 of 3)	18	ENSRNOT00000022280	-21672	24547	Mbp	myelin basic protein	706	-9.77708	-2.89167	0.405875	0.308104	0.393292	0.346083	0.35325	0.324333
Chr18_371310	371310	371318	Exon (ENSRNOT00000045926/ENSRNOG00000031197, exon 27 of 28)	18	ENSRNOT00000045926	27924	302470	F8	coagulation factor VIII	707	-9.77708	-4.2	0.184625	0.0868542	0.106083	0.09275	0.1645	0.1225
Chr8_128662966	128662966	128662969	Exon (ENSRNOT00000083004/ENSRNOG00000033433, exon 3 of 5)	8	ENSRNOT00000050543	3019	363165	Csrnp1	cysteine and serine rich nuclear protein 1	708	-9.79063	1.91875	0.142375	0.0444688	0.0490417	0.071625	0.0606875	0.079875
Chr19_43510067	43510067	43510072	Intron (ENSRNOT00000036972/ENSRNOG00000042353, intron 9 of 9)	19	ENSRNOT00000036972	18779	690743	Mlkl	mixed lineage kinase domain like pseudokinase	709	-9.79583	-3.78333	0.14876	0.0508021	0.0939167	0.080375	0.12025	0.0824167
Chr7_14043255	14043255	14043258	Exon (ENSRNOT00000009606/ENSRNOG00000007307, exon 8 of 8)	7	ENSRNOT00000009606	5635	362842	Syde1	synapse defective Rho GTPase homolog 1	710	-9.80208	7.89583	0.109583	0.0115625	0.00758333	0.0155	0.0588542	0.137813
Chr7_142352653	142352653	142352669	Promoter (<=1kb)	7	ENSRNOT00000048488	-271	100361647	Galnt6	polypeptide N-acetylgalactosaminyltransferase 6	711	-9.8486	-4.01429	0.123888	0.0254018	0.0582143	0.0704107	0.0785714	0.0384286
Chr10_90744740	90744740	90744749	Exon (ENSRNOT00000064429/ENSRNOG00000002753, exon 19 of 25)	10	ENSRNOT00000064429	12875	360638	Adam11	ADAM metallopeptidase domain 11	712	-9.86095	-3.01167	0.209229	0.110619	0.195167	0.119467	0.167333	0.137217
Chr10_92302218	92302218	92302222	Intron (ENSRNOT00000045127/ENSRNOG00000005133, intron 1 of 8)	10	ENSRNOT00000050070	13214	29477	Mapt	microtubule-associated protein tau	713	-9.90937	-1.1625	0.149719	0.050625	0.0572083	0.0669792	0.084625	0.073
Chr4_434410	434410	434413	Distal Intergenic	4	ENSRNOT00000008951	-4255	499964	En2	engrailed homeobox 2	714	-9.91979	-4.8125	0.16126	0.0620625	0.117833	0.131625	0.155375	0.10725
ChrX_60786902	60786902	60786905	Distal Intergenic	21	ENSRNOT00000049652	25335	317272	Ppp4r3cl1	protein phosphatase 4 regulatory subunit 3C like 1	715	-9.92917	-2.875	0.136125	0.0368333	0	0.043	0.0423333	0.0135833
Chr10_102807015	102807015	102807018	Distal Intergenic	10	ENSRNOT00000081013	42083				716	-9.94167	-3.875	0.157917	0.0585	0.088375	0.106083	0.0854167	0.0466667
Chr6_32566524	32566524	32566527	Distal Intergenic	6	ENSRNOT00000089260	15574				717	-9.95	-8.39167	0.113361	0.0138611		0	0.141708	0.0577917
Chr7_130050226	130050226	130050231	Exon (ENSRNOT00000089707/ENSRNOG00000055530, exon 2 of 3)	7	ENSRNOT00000089707	7279	362979	Panx2	pannexin 2	718	-9.975	-5.65	0.175417	0.0756667	0.14725	0.0974167	0.177667	0.121167
Chr16_86582679	86582679	86582683	Promoter (<=1kb)	16	ENSRNOT00000057349	301				719	-10.0116	-3.25	0.163687	0.0635714	0.0869375	0.0540625	0.123188	0.0906875
Chr1_251120493	251120493	251120502	Distal Intergenic	1	ENSRNOT00000087299	18410	120100289	LOC120100289	U2 spliceosomal RNA	720	-10.0338	-1.07583	0.143771	0.0434333	0.09785	0.0758167	0.108425	0.0976667
Chr4_145178379	145178379	145178382	Distal Intergenic	4	ENSRNOT00000010723	-16688	312634	Mtmr14	myotubularin related protein 14	721	-10.0594	-10.4125	0.482469	0.381875	0.43375	0.350562	0.46125	0.357125
Chr20_4613936	4613936	4613946	Promoter (<=1kb)	20	ENSRNOT00000087912	348	24591	Neu1	neuraminidase 1	722	-10.0654	-3.77063	0.153957	0.0533031	0.143487	0.0750938	0.135781	0.098075
Chr3_123234914	123234914	123234917	Promoter (1-2kb)	3	ENSRNOT00000028839	1618	311423	Slc4a11	solute carrier family 4 member 11	723	-10.0719	-0.1	0.297906	0.197187	0.236313	0.218375	0.194125	0.193125
Chr10_109351822	109351822	109351831	Distal Intergenic	10	ENSRNOT00000006225	-17923	303740	Slc38a10	solute carrier family 38, member 10	724	-10.1094	-7.625	0.123094	0.022	0.053	0.051125	0.132187	0.0559375
Chr8_31046310	31046310	31046314	Distal Intergenic	8	ENSRNOT00000020041	-451325	315478	Snx19	sorting nexin 19	725	-10.1167	-2.90833	0.162875	0.0617083	0.127833	0.0718333	0.150917	0.121833
Chr3_168063147	168063147	168063151	Distal Intergenic	3	ENSRNOT00000055111	-29690	246755	Bcas1	brain enriched myelin associated protein 1	726	-10.1188	-7.78333	0.301875	0.200687	0.195167	0.256792	0.307542	0.229708
Chr1_7664412	7664412	7664415	Intron (ENSRNOT00000020946/ENSRNOG00000015551, intron 2 of 6)	1	ENSRNOT00000020946	5522	292485	Fuca2	alpha-L-fucosidase 2	727	-10.1458	-4.225	0.16625	0.0647917	0.160917	0.106833	0.144	0.10175
Chr8_78317238	78317238	78317241	Distal Intergenic	8	ENSRNOT00000088767	7296				728	-10.1583	-1.71667	0.143792	0.0422083	0.0525417	0.111583	0.0750833	0.0579167
Chr14_11509550	11509550	11509556	Distal Intergenic	14	ENSRNOT00000083647	-19046				729	-10.1614	-2.47143	0.1184	0.0167857	0.0231429	0.0789286	0.0845714	0.0598571
Chr9_105136475	105136475	105136482	Distal Intergenic	9	ENSRNOT00000071358	145810				730	-10.175	2.32083	0.117194	0.0154444		0.0343889	0.0552917	0.0785
Chr1_72644551	72644551	72644554	Promoter (<=1kb)	1	ENSRNOT00000065051	218	308344	Garin5b	golgi associated RAB2 interactor family member 5B	731	-10.2	-4.125	0.156083	0.0540833	0.0598333	0.0754167	0.101333	0.0600833
Chr15_107170825	107170825	107170831	Distal Intergenic	15	ENSRNOT00000074569	-236640				732	-10.211	-2.95417	0.164048	0.0619375	0.111	0.0573333	0.159125	0.129583
Chr13_98698914	98698914	98698918	Exon (ENSRNOT00000004032/ENSRNOG00000002969, exon 4 of 8)	13	ENSRNOT00000057735	74050				733	-10.225	-3.625	0.154531	0.0522813	0.0915	0.0586875	0.118562	0.0823125
Chr6_62335634	62335634	62335638	Promoter (<=1kb)	6	ENSRNOT00000073963	-695				734	-10.2781	-2.2	0.411969	0.309188	0.309875	0.352	0.35925	0.33725
Chr2_224769789	224769789	224769792	Distal Intergenic	2	ENSRNOT00000032324	33205	365924	Tlcd4	TLC domain containing 4	735	-10.3313	-4.59167	0.144292	0.0409792	0.067375	0.039	0.099	0.0530833
Chr13_48971097	48971097	48971100	Distal Intergenic	13	ENSRNOT00000053744	-5886	100313987	Mir135b	microRNA 135b	736	-10.3438	0.30625	0.239156	0.135719	0.157813	0.177937	0.173688	0.17675
Chr1_33274000	33274000	33274003	Promoter (1-2kb)	1	ENSRNOT00000017019	1537	306657	Irx2	iroquois homeobox 2	737	-10.3958	4.6375	0.119042	0.0150833	0.0571667	0.033875	0.057	0.103375
Chr19_55149110	55149110	55149117	Exon (ENSRNOT00000068452/ENSRNOG00000043077, exon 11 of 11)	19	ENSRNOT00000017317	34440	252859	Mlnr	motilin receptor	738	-10.425	-5.53333	0.3085	0.20425	0.271667	0.232375	0.299667	0.244333
Chr18_76915687	76915687	76915694	Distal Intergenic	18	ENSRNOT00000088054	-36706	307234	Kcng2	potassium voltage-gated channel modifier subfamily G member 2	739	-10.4262	0.370833	0.148333	0.0440714	0	0.01475	0.169333	0.173042
Chr10_80498692	80498692	80498705	Distal Intergenic	10	ENSRNOT00000073315	-291463	100360015	Car10	carbonic anhydrase 10	740	-10.4375	4.34229	0.160857	0.0564821	0.0644762	0.140107	0.1214	0.164823
Chr6_6462302	6462302	6462305	Distal Intergenic	6	ENSRNOT00000005664	34645	313860	Pkdcc	protein kinase domain containing, cytoplasmic	741	-10.4437	-3.7625	0.223406	0.118969	0.12825	0.084125	0.195	0.157375
Chr15_60132066	60132066	60132069	Intron (ENSRNOT00000012632/ENSRNOG00000009471, intron 6 of 11)	15	ENSRNOT00000012632	47148	498547	Epsti1	epithelial stromal interaction 1	742	-10.4458	-7.49167	0.137	0.0325417		0.03525	0.113917	0.039
Chr9_83252265	83252265	83252269	Promoter (1-2kb)	9	ENSRNOT00000041689	1189	316539	Epha4	Eph receptor A4	743	-10.4554	-0.441667	0.136429	0.031875	0.03325	0.0531667	0.101083	0.0966667
Chr5_46955937	46955937	46955940	Distal Intergenic	5	ENSRNOT00000083099	-198756				744	-10.5021	0.75	0.127979	0.0229583	0.0695	0.0675208	0.0559583	0.0634583
Chr12_7959046	7959046	7959053	Distal Intergenic	12	ENSRNOT00000082850	-73756	25648	Slc7a1	solute carrier family 7 member 1	745	-10.5025	-5.1925	0.182825	0.0778	0.20945	0.07065	0.143025	0.0911
Chr10_36294414	36294414	36294417	Intron (ENSRNOT00000083971/ENSRNOG00000061484, intron 20 of 20)	10	ENSRNOT00000063478	-11910				746	-10.5125	-2.925	0.138917	0.0337917	0.05125	0.0570833	0.0821667	0.0529167
Chr2_45260822	45260822	45260826	Distal Intergenic	2	ENSRNOT00000080112	-7807				747	-10.5208	1.93333	0.231875	0.126667	0.136583	0.137	0.177583	0.196917
Chr3_33818564	33818564	33818568	Distal Intergenic	3	ENSRNOT00000084688	-130793				748	-10.5222	-3.59167	0.115222	0.01	0.0865	0.03825	0.120333	0.0844167
Chr3_33972695	33972695	33972699	Distal Intergenic	3	ENSRNOT00000083663	-21974				749	-10.5222	-3.59167	0.115222	0.01	0.0865	0.03825	0.120333	0.0844167
Chr1_135213807	135213807	135213814	Distal Intergenic	1	ENSRNOT00000016461	13111				750	-10.55	-4.20625	0.1325	0.027	0	0.01125	0.091	0.0489375
Chr1_109802490	109802490	109802493	Distal Intergenic	1	ENSRNOT00000056014	137550				751	-10.5917	1.35	0.474458	0.368542		0.477667	0.451	0.4645
Chr2_238375270	238375270	238375274	Distal Intergenic	2	ENSRNOT00000041583	-5578	295449	Arhgef38	Rho guanine nucleotide exchange factor 38	752	-10.625	8.65	0.205583	0.0993333	0.233875	0.2155	0.259375	0.345875
Chr13_80766112	80766112	80766116	Intron (ENSRNOT00000004762/ENSRNOG00000003510, intron 2 of 8)	13	ENSRNOT00000091389	9114	246245	Fmo2	flavin containing dimethylaniline monoxygenase 2	753	-10.6562	-0.541667	0.150896	0.0443333	0.0475	0.0485	0.0708333	0.0654167
Chr1_204896860	204896860	204896864	Distal Intergenic	1	ENSRNOT00000023214	35294	293570	Abraxas2	abraxas 2, BRISC complex subunit	754	-10.7111	-2.70833	0.142556	0.0354444	0.06325	0.0854167	0.103417	0.0763333
Chr4_64107020	64107020	64107025	Distal Intergenic	4	ENSRNOT00000075341	18120	81645	Chrm2	cholinergic receptor, muscarinic 2	755	-10.7375	-9.00833	0.2165	0.109125	0.155889	0.169667	0.239667	0.149583
Chr12_51168835	51168835	51168838	Distal Intergenic	12	ENSRNOT00000029508	81392	498194	Mn1	MN1 proto-oncogene, transcriptional regulator	756	-10.8024	-1.13333	0.120524	0.0125	0.03025	0.0339167	0.0611667	0.0498333
Chr9_75673226	75673226	75673231	Distal Intergenic	9	ENSRNOT00000019283	-144582	59323	Erbb4	erb-b2 receptor tyrosine kinase 4	757	-10.8106	-4.845	0.16335	0.0552444	0.0613	0.0820333	0.1239	0.07545
Chr3_159322897	159322897	159322901	Promoter (1-2kb)	3	ENSRNOT00000063906	1569	311613	L3mbtl1	L3MBTL histone methyl-lysine binding protein 1	758	-10.8219	-4.175	0.145719	0.0375	0.114625	0.0269375	0.0935	0.05175
Chr11_65934442	65934442	65934448	Distal Intergenic	11	ENSRNOT00000003674	-25829	288088	Ndufb4	NADH:ubiquinone oxidoreductase subunit B4	759	-10.8306	5.23667	0.128389	0.0200833		0.05	0.0550833	0.10745
Chr10_98760164	98760164	98760167	Intron (ENSRNOT00000006217/ENSRNOG00000004437, intron 1 of 11)	10	ENSRNOT00000006217	53204	114495	Map2k6	mitogen-activated protein kinase kinase 6	760	-10.8625	1.39375	0.186125	0.0775	0.11675	0.07475	0.11175	0.125688
Chr5_61385551	61385551	61385968	Exon (ENSRNOT00000015281/ENSRNOG00000011497, exon 2 of 2)	5	ENSRNOT00000015281	3200	298079	Aldh1b1	aldehyde dehydrogenase 1 family, member B1	761	-10.8632	-4.31258	0.184771	0.0761386	0.0983333	0.089	0.148001	0.104875
Chr1_100940409	100940409	100940415	Promoter (<=1kb)	1	ENSRNOT00000049584	669	292890	Tsks	testis-specific serine kinase substrate	762	-10.8675	-0.335	0.31325	0.204575	0.24595	0.2748	0.2211	0.21775
Chr10_90384309	90384309	90384316	Exon (ENSRNOT00000028563/ENSRNOG00000021041, exon 8 of 8)	10	ENSRNOT00000040472	7206	29143	Grn	granulin precursor	763	-10.902	4.27083	0.144048	0.0350278	0	0.027125	0.114167	0.156875
Chr3_56765087	56765087	56765092	Promoter (1-2kb)	3	ENSRNOT00000078819	-1383	296510	Sp5	Sp5 transcription factor	764	-10.9179	-3.75	0.152464	0.0432857	0.0166667	0.0466875	0.145937	0.108438
Chr6_36093886	36093886	36093891	Exon (ENSRNOT00000090438/ENSRNOG00000004296, exon 5 of 10)	6	ENSRNOT00000005731	2826	298881	Nt5c1b	5'-nucleotidase, cytosolic IB	765	-10.9348	-6.72	0.155952	0.0466042	0.0428889	0.0765833	0.133083	0.0658833
Chr3_109220779	109220779	109220782	Distal Intergenic	3	ENSRNOT00000082123	-110633				766	-10.9938	0.48125	0.132094	0.0221563	0.0595833	0.0755625	0.044375	0.0491875
Chr10_10201192	10201192	10201197	Distal Intergenic	10	ENSRNOT00000063715	-219033				767	-11.0062	0.1125	0.192437	0.082375	0.112687	0.0839375	0.12625	0.127375
Chr14_33363379	33363379	33363383	Distal Intergenic	14	ENSRNOT00000049774	8572	171160	Hopx	HOP homeobox	768	-11.0083	2.38333	0.144833	0.03475	0.0625	0.0758333	0.0601667	0.084
Chr12_13485459	13485459	13485470	Distal Intergenic	12	ENSRNOT00000037311	7436				769	-11.0219	-2.00625	0.136156	0.0259375	0.025	0.0239375	0.07975	0.0596875
Chr15_107170746	107170746	107170749	Distal Intergenic	15	ENSRNOT00000074569	-236722				770	-11.0643	-5.95	0.18881	0.0781667	0.0721667	0.0814167	0.205167	0.145667
Chr10_88467872	88467872	88467881	Exon (ENSRNOT00000080231/ENSRNOG00000017473, exon 6 of 12)	10	ENSRNOT00000067559	8267	303534	Odad4	outer dynein arm docking complex subunit 4	771	-11.0861	0.910417	0.157625	0.0467639	0.0874062	0.103094	0.0880833	0.0971875
Chr5_170973221	170973221	170973224	Distal Intergenic	5	ENSRNOT00000078924	53585				772	-11.1125	3.20833	0.161292	0.0501667	0.0468333	0.0693333	0.0990833	0.131167
Chr10_90384333	90384333	90384339	Exon (ENSRNOT00000028563/ENSRNOG00000021041, exon 8 of 8)	10	ENSRNOT00000040472	7230	29143	Grn	granulin precursor	773	-11.1488	6.82857	0.161667	0.0501786	0	0.0237143	0.125667	0.193952
Chr9_14538457	14538457	14538461	Exon (ENSRNOT00000016893/ENSRNOG00000012303, exon 2 of 3)	9	ENSRNOT00000016893	9239	301226	Apobec2	apolipoprotein B mRNA editing enzyme catalytic subunit 2	774	-11.15	-6.21875	0.169219	0.0577187	0.122812	0.0569375	0.166437	0.10425
Chr4_5730562	5730562	5730565	Intron (ENSRNOT00000085383/ENSRNOG00000061925, intron 2 of 3)	4	ENSRNOT00000085383	42736				775	-11.15	-0.775	0.148917	0.0374167	0.0812083	0.0665	0.0559167	0.0481667
Chr17_76960785	76960785	76960788	Distal Intergenic	17	ENSRNOT00000048694	-119474				776	-11.175	3.61667	0.159198	0.0474479	0.0423333	0.0640417	0.0469583	0.083125
Chr2_143830955	143830955	143830958	Promoter (1-2kb)	2	ENSRNOT00000082135	1369				777	-11.2238	-5.56667	0.163476	0.0512381	0.0545	0.07075	0.11225	0.0565833
Chr3_47448392	47448392	47448400	Intron (ENSRNOT00000011794/ENSRNOG00000008859, intron 1 of 7)	3	ENSRNOT00000081682	-5421	252961	Tank	TRAF family member-associated NFKB activator	778	-11.2542	-8.875	0.219417	0.106875	0.186167	0.116083	0.182917	0.0941667
Chr1_88037115	88037115	88037120	Intron (ENSRNOT00000079473/ENSRNOG00000020557, intron 23 of 120)	1	ENSRNOT00000079473	28981	114207	Ryr1	ryanodine receptor 1	779	-11.2813	-2.0375	0.161906	0.0490937	0.07425	0.1115	0.100812	0.0804375
Chr10_104660207	104660207	104660224	Promoter (1-2kb)	10	ENSRNOT00000010887	-1019	690374	Trim47	tripartite motif-containing 47	780	-11.2845	-6.35	0.235845	0.123	0.214333	0.0666667	0.198333	0.134833
Chr6_125224293	125224293	125224296	Distal Intergenic	6	ENSRNOT00000083554	71095				781	-11.3292	-11.6667	0.422896	0.309604	0.336542	0.299917	0.384667	0.268
Chr1_92257629	92257629	92257632	Distal Intergenic	1	ENSRNOT00000092128	23953				782	-11.3313	1.4	0.137875	0.0245625	0.0574444	0.03825	0.0685625	0.0825625
Chr3_160841776	160841776	160841779	Exon (ENSRNOT00000018844/ENSRNOG00000014021, exon 8 of 11)	3	ENSRNOT00000019127	-10385	362268	Rbpjl	recombination signal binding protein for immunoglobulin kappa J region-like	783	-11.3542	-1.15	0.264917	0.151375	0.19475	0.2115	0.210083	0.198583
Chr3_72541483	72541483	72541492	Promoter (<=1kb)	3	ENSRNOT00000012379	945	83518	Aplnr	apelin receptor	784	-11.4408	2.18143	0.166361	0.0519524	0.218556	0.11445	0.0968786	0.118693
ChrX_105706695	105706695	105706703	Distal Intergenic	21	ENSRNOT00000089116	-25649				785	-11.4542	-11.9708	0.229708	0.115167	0.1555	0.09925	0.228333	0.108625
Chr19_28370758	28370758	28370765	Distal Intergenic	19	ENSRNOT00000059668	-6484				786	-11.4917	-0.954167	0.246896	0.131979	0.183417	0.167917	0.213792	0.20425
ChrX_60088806	60088806	60088809	Distal Intergenic	21	ENSRNOT00000076410	-47189				787	-11.4969	-9.90417	0.513833	0.398865	0.432104	0.43625	0.451875	0.352833
Chr5_171669317	171669317	171669320	Intron (ENSRNOT00000072059/ENSRNOG00000045913, intron 12 of 12)	5	ENSRNOT00000072786	-20754	687105	Arhgef16	Rho guanine nucleotide exchange factor 16	788	-11.5021	-2.88958	0.39601	0.28099	0.319125	0.358042	0.35425	0.325354
Chr11_28613794	28613794	28613801	Promoter (<=1kb)	11	ENSRNOT00000074102	459	684589	Krtap26-1	keratin associated protein 26-1	789	-11.5491	-12.2708	0.145762	0.0302708	0	0.0530833	0.144875	0.0221667
Chr13_101609737	101609737	101609740	Distal Intergenic	13	ENSRNOT00000004834	-12167	289338	Disp1	dispatched RND transporter family member 1	790	-11.5563	-9.775	0.253969	0.138406	0.127889	0.18525	0.285833	0.188083
Chr8_128661589	128661589	128661593	Exon (ENSRNOT00000083004/ENSRNOG00000033433, exon 5 of 5)	8	ENSRNOT00000050543	4395	363165	Csrnp1	cysteine and serine rich nuclear protein 1	791	-11.5729	6	0.138604	0.022875	0.057	0.024	0.07575	0.13575
Chr14_33363339	33363339	33363345	Distal Intergenic	14	ENSRNOT00000049774	8532	171160	Hopx	HOP homeobox	792	-11.6208	2.36667	0.152958	0.03675	0.061	0.06375	0.0545	0.0781667
Chr1_51492239	51492239	51492242	Distal Intergenic	1	ENSRNOT00000082248	33337				793	-11.6338	-4.72917	0.131738	0.0154		0.023	0.0556667	0.008375
Chr1_7664371	7664371	7664376	Intron (ENSRNOT00000020946/ENSRNOG00000015551, intron 2 of 6)	1	ENSRNOT00000020946	5481	292485	Fuca2	alpha-L-fucosidase 2	794	-11.6458	-3.475	0.170458	0.054	0.157417	0.0933333	0.147333	0.112583
Chr11_64866462	64866462	64866470	Exon (ENSRNOT00000038439/ENSRNOG00000027260, exon 3 of 4)	11	ENSRNOT00000038439	4694	25371	Adprh	ADP-ribosylarginine hydrolase	795	-11.687	-10.7843	0.256388	0.139518	0.1	0.242429	0.297414	0.189571
Chr2_23256073	23256073	23256096	Promoter (<=1kb)	2	ENSRNOT00000015336	62	81508	Bhmt	betaine-homocysteine S-methyltransferase	796	-11.6875	2.29167	0.164583	0.0477083	0.0639167	0.067	0.0799167	0.102833
Chr7_31951001	31951001	31951287	Distal Intergenic	7	ENSRNOT00000077675	-36751				797	-11.7321	-1.45	0.166571	0.04925	0.3	0.07325	0.1145	0.1
Chr18_27750182	27750182	27750185	Promoter (<=1kb)	18	ENSRNOT00000026696	-947	291671	Hspa9	heat shock protein family A (Hsp70) member 9	798	-11.7438	5.75	0.204375	0.0869375	0.0715	0.178063	0.298	0.3555
Chr7_137491019	137491019	137491023	Distal Intergenic	7	ENSRNOT00000077802	-8896				799	-11.7458	-0.308333	0.157333	0.039875	0.0541667	0.044375	0.0935	0.0904167
ChrX_70257229	70257229	70257232	Promoter (<=1kb)	21	ENSRNOT00000029298	492	302426	Otud6a	OTU deubiquitinase 6A	800	-11.7542	5.34167	0.139	0.0214583	0.0605	0.05	0.0591667	0.112583
Chr5_172563820	172563820	172563824	Intron (ENSRNOT00000080591/ENSRNOG00000055340, intron 1 of 6)	5	ENSRNOT00000080591	60075	313757	Ski	Ski proto-oncogene	801	-11.7644	-8.41958	0.762528	0.644883	0.573167	0.766633	0.887437	0.803242
Chr1_134976079	134976079	134976085	Distal Intergenic	1	ENSRNOT00000076179	-16425				802	-11.9111	6.10833	0.605444	0.486333	0.712417	0.577583	0.671333	0.732417
Chr14_33363388	33363388	33363392	Distal Intergenic	14	ENSRNOT00000049774	8581	171160	Hopx	HOP homeobox	803	-11.9833	2.55	0.170833	0.051	0.064125	0.0615625	0.067625	0.093125
Chr16_86582649	86582649	86582662	Promoter (<=1kb)	16	ENSRNOT00000057349	322				804	-11.9966	-2.26818	0.20125	0.0812839	0.137795	0.0935227	0.172364	0.149682
Chr15_24245887	24245887	24245890	Distal Intergenic	15	ENSRNOT00000092161	-8152	305830	Fbxo34	F-box protein 34	805	-12	-1.925	0.157958	0.0379583	0.0703333	0.0524167	0.092	0.07275
Chr1_124102565	124102565	124102568	Distal Intergenic	1	ENSRNOT00000086546	-26198				806	-12	-5.75	0.15	0.03	0.0575	0.11	0.205	0.1475
Chr7_136022109	136022109	136022112	Distal Intergenic	7	ENSRNOT00000071423	-15118				807	-12.0875	-25.5125	0.551312	0.430437	0.52475	0.457083	0.58975	0.334625
Chr5_70662805	70662805	70662808	Intron (ENSRNOT00000034570/ENSRNOG00000028063, intron 2 of 5)	5	ENSRNOT00000034570	23649	362521	Tmem38b	transmembrane protein 38B	808	-12.1222	3.05	0.509222	0.388	0.45325	0.39875	0.481667	0.512167
Chr1_7664393	7664393	7664396	Intron (ENSRNOT00000020946/ENSRNOG00000015551, intron 2 of 6)	1	ENSRNOT00000020946	5503	292485	Fuca2	alpha-L-fucosidase 2	809	-12.1667	-4.85833	0.175625	0.0539583	0.174417	0.1	0.154583	0.106
Chr14_59387302	59387302	59387305	Distal Intergenic	14	ENSRNOT00000004006	-63355	117087	Stim2	stromal interaction molecule 2	810	-12.2396	0.991667	0.184875	0.0624792	0.081125	0.0984583	0.106833	0.11675
Chr1_126252764	126252764	126252767	Distal Intergenic	1	ENSRNOT00000087332	-25295	292994	Tjp1	tight junction protein 1	811	-12.2667	-5.61875	0.150333	0.0276667	0.0585	0.1095	0.205625	0.149438
Chr8_40667820	40667820	40667823	Intron (ENSRNOT00000074528/ENSRNOG00000051260, intron 2 of 3)	8	ENSRNOT00000047933	-23698				812	-12.2687	-2.10625	0.225312	0.102625	0.121187	0.1515	0.17275	0.151687
Chr2_79870792	79870792	79870795	Distal Intergenic	2	ENSRNOT00000068484	-260768	114506	Ankh	ANKH inorganic pyrophosphate transport regulator	813	-12.3323	1.5125	0.144167	0.0208438		0.0896667	0.07675	0.091875
Chr12_42913771	42913771	42913774	Distal Intergenic	12	ENSRNOT00000080357	-11297				814	-12.3625	-0.375	0.164375	0.04075	0.14975	0.0750833	0.145	0.14125
Chr5_148364189	148364189	148364192	Distal Intergenic	5	ENSRNOT00000018674	-8783	25593	Hcrtr1	hypocretin receptor 1	815	-12.3631	-0.316667	0.633381	0.50975	0.54175	0.529167	0.550542	0.547375
Chr1_49565159	49565159	49565164	Intron (ENSRNOT00000086127/ENSRNOG00000055547, intron 3 of 5)	1	ENSRNOT00000070100	77189				816	-12.3758	0.354167	0.134458	0.0107		0.09725	0.168833	0.172375
Chr10_104163876	104163876	104163879	Promoter (<=1kb)	10	ENSRNOT00000005198	-242				817	-12.3881	-1.6125	0.15185	0.0279688	0.0701875	0.0624375	0.15675	0.140625
Chr10_109351773	109351773	109351777	Distal Intergenic	10	ENSRNOT00000006225	-17874	303740	Slc38a10	solute carrier family 38, member 10	818	-12.4094	-5.9375	0.138156	0.0140625	0.053	0.05075	0.100375	0.041
ChrX_153847111	153847111	153847114	Intron (ENSRNOT00000087617/ENSRNOG00000052572, intron 3 of 19)	21	ENSRNOT00000087990	31692	293922	Aff2	ALF transcription elongation factor 2	819	-12.4542	1.1875	0.16825	0.0437083	0.08075	0.077125	0.13525	0.147125
Chr1_88862228	88862228	88862231	Promoter (<=1kb)	1	ENSRNOT00000072440	-272				820	-12.5042	-7.25417	0.168521	0.0434792	0.045	0.0619583	0.132417	0.059875
ChrX_43298138	43298138	43298146	Distal Intergenic	21	ENSRNOT00000084562	4587				821	-12.525	-5.36875	0.2035	0.07825	0.11225	0.14525	0.1855	0.131812
Chr20_6754680	6754680	6754683	Exon (ENSRNOT00000083426/ENSRNOG00000000487, exon 11 of 15)	20	ENSRNOT00000083426	36836	24417	Grm4	glutamate metabotropic receptor 4	822	-12.5813	-1.8625	0.322688	0.196875	0.231437	0.240687	0.267875	0.24925
Chr17_7454667	7454667	7454672	Distal Intergenic	17	ENSRNOT00000090380	164509				823	-12.5861	-2.83167	0.290083	0.164222	0.227267	0.217933	0.22075	0.192433
Chr15_106825408	106825408	106825413	Intron (ENSRNOT00000015890/ENSRNOG00000011598, intron 6 of 22)	15	ENSRNOT00000015890	19013	117261	Slc15a1	solute carrier family 15 member 1	824	-12.5917	-1.33333	0.200542	0.074625	0.0845833	0.0640833	0.1605	0.147167
Chr1_92257701	92257701	92257713	Distal Intergenic	1	ENSRNOT00000092128	24025				825	-12.6	2.30625	0.158031	0.0320312	0.0592778	0.035125	0.0599063	0.0829688
Chr2_224769824	224769824	224769830	Distal Intergenic	2	ENSRNOT00000032324	33167	365924	Tlcd4	TLC domain containing 4	826	-12.6366	-5.85357	0.175714	0.0493482	0.0716696	0.0339196	0.117214	0.0586786
Chr15_34809212	34809212	34809220	Distal Intergenic	15	ENSRNOT00000027931	-53046	29266	Mcpt1	mast cell protease 1	827	-12.7333	-11.2417	0.302083	0.17475	0.255	0.2805	0.362083	0.249667
Chr6_27783840	27783840	27783843	Intron (ENSRNOT00000015820/ENSRNOG00000011394, intron 1 of 7)	6	ENSRNOT00000015820	14897	85248	Kif3c	kinesin family member 3C	828	-12.8542	2.54583	0.155167	0.026625	0.2	0.118063	0.0967292	0.122188
Chr7_14043208	14043208	14043225	Exon (ENSRNOT00000009606/ENSRNOG00000007307, exon 8 of 8)	7	ENSRNOT00000009606	5588	362842	Syde1	synapse defective Rho GTPase homolog 1	829	-12.9762	6.85875	0.149087	0.019325	0.0296667	0.0332	0.0637	0.132288
Chr20_6754751	6754751	6754754	Exon (ENSRNOT00000083426/ENSRNOG00000000487, exon 11 of 15)	20	ENSRNOT00000083426	36765	24417	Grm4	glutamate metabotropic receptor 4	830	-13	-2.5	0.316531	0.186531	0.22125	0.226062	0.271688	0.246688
Chr2_139324016	139324016	139324022	Distal Intergenic	2	ENSRNOT00000014317	204140	310392	Slc7a11	solute carrier family 7 member 11	831	-13.0167	-6.61667	0.287208	0.157042	0.172333	0.192083	0.318917	0.25275
ChrX_49284702	49284702	49284706	Distal Intergenic	21	ENSRNOT00000072026	245460	317533	Srsf8	serine and arginine rich splicing factor 8	832	-13.0321	-3.64375	0.173393	0.0430714	0.122	0.124625	0.12775	0.0913125
Chr4_115849917	115849917	115849940	Intron (ENSRNOT00000085765/ENSRNOG00000032788, intron 42 of 56)	4	ENSRNOT00000064536	136913	312492	Dysf	dysferlin	833	-13.0556	-2.81667	0.288667	0.158111	0.248583	0.233833	0.291125	0.262958
Chr11_28613783	28613783	28613787	Promoter (<=1kb)	11	ENSRNOT00000074102	473	684589	Krtap26-1	keratin associated protein 26-1	834	-13.0619	-10.7	0.156286	0.0256667	0	0.0678333	0.153833	0.0468333
ChrX_72684278	72684278	72684282	Promoter (<=1kb)	21	ENSRNOT00000057644	-47				835	-13.0619	-4.30556	0.136536	0.00591667	0	0.0835833	0.0615556	0.0185
Chr4_32183352	32183352	32183356	Distal Intergenic	4	ENSRNOT00000013841	-95752	680532	Sem1	SEM1 26S proteasome subunit	836	-13.0875	-5.54167	0.148667	0.0177917	0	0	0.10175	0.0463333
Chr2_12167746	12167746	12167751	Distal Intergenic	2	ENSRNOT00000080120	-37401				837	-13.0889	1.05833	0.547111	0.416222	0.50825	0.495833	0.529833	0.540417
Chr9_111626285	111626285	111626339	Intron (ENSRNOT00000021758/ENSRNOG00000015898, intron 3 of 17)	9	ENSRNOT00000056430	-23292	301737	Fer	FER tyrosine kinase	838	-13.1706	-7.31438	0.169056	0.0373495	0.0797045	0.0955176	0.180755	0.107611
Chr14_46581286	46581286	46581289	Promoter (<=1kb)	14	ENSRNOT00000087744	385				839	-13.1778	4.575	0.170778	0.039	0.201917	0.141167	0.150417	0.196167
Chr7_17453484	17453484	17453488	Distal Intergenic	7	ENSRNOT00000090229	-7418	120094045	LOC120094045	U5 spliceosomal RNA	840	-13.1806	-16.225	0.445722	0.313917		0.396333	0.717083	0.554833
Chr12_13180481	13180481	13180486	Distal Intergenic	12	ENSRNOT00000067332	-22911	304289	Daglb	diacylglycerol lipase, beta	841	-13.225	-4.775	0.179536	0.0472857	0.0584375	0.0495	0.109	0.06125
Chr11_6227182	6227182	6227185	Distal Intergenic	11	ENSRNOT00000073838	-441284				842	-13.26	-6.8875	0.17585	0.04325	0.073	0.137813	0.124563	0.0556875
Chr10_80761522	80761522	80761526	Distal Intergenic	10	ENSRNOT00000073315	-28642	100360015	Car10	carbonic anhydrase 10	843	-13.2683	-10.4917	0.308714	0.176031		0.226875	0.335417	0.2305
Chr10_36294386	36294386	36294389	Exon (ENSRNOT00000083971/ENSRNOG00000061484, exon 20 of 21)	10	ENSRNOT00000063478	-11938				844	-13.3	-5.81667	0.200792	0.0677917	0.07375	0.053	0.1135	0.0553333
Chr1_128775327	128775327	128775332	Distal Intergenic	1	ENSRNOT00000050832	-53279	308709	Synm	synemin	845	-13.325	-4.6375	0.171929	0.0386786	0.0431667	0.09225	0.15175	0.105375
Chr1_280298342	280298342	280298345	Promoter (<=1kb)	1	ENSRNOT00000081935	893				846	-13.3563	8.275	0.198656	0.0650937	0	0.24075	0.288188	0.370938
Chr1_92257660	92257660	92257671	Distal Intergenic	1	ENSRNOT00000092128	23984				847	-13.3797	1.98125	0.170719	0.0369219	0.0606667	0.0555937	0.0672187	0.0870312
Chr6_18010385	18010385	18010388	Distal Intergenic	6	ENSRNOT00000090550	-153757				848	-13.409	2.175	0.476111	0.342021	0.380417	0.382833	0.447333	0.469083
Chr19_681915	681915	681918	Promoter (<=1kb)	19	ENSRNOT00000087469	-147	307615	Terb1	telomere repeat binding bouquet formation protein 1	849	-13.4542	-5.86667	0.209917	0.075375	0.0679167	0.06025	0.141583	0.0829167
Chr18_72437275	72437275	72437286	Intron (ENSRNOT00000072519/ENSRNOG00000047924, intron 3 of 5)	18	ENSRNOT00000046847	-112933	29357	Smad2	SMAD family member 2	850	-13.4696	-0.515	0.185079	0.0503833	0.0478889	0.0511667	0.0782917	0.0731417
Chr15_33356214	33356214	33356220	Promoter (1-2kb)	15	ENSRNOT00000019155	1918	25410	Cebpe	CCAAT/enhancer binding protein epsilon	851	-13.5083	-8.07083	0.180583	0.0455	0.0724167	0.0324583	0.1195	0.0387917
Chr5_147297100	147297100	147297103	Intron (ENSRNOT00000009153/ENSRNOG00000006979, intron 1 of 2)	5	ENSRNOT00000009153	6243	29177	Hpca	hippocalcin	852	-13.5521	0.166667	0.229958	0.0944375	0.12475	0.132833	0.18775	0.189417
Chr20_45893505	45893505	45893513	Distal Intergenic	20	ENSRNOT00000080515	19022				853	-13.5607	3.675	0.18675	0.0511429	0.05375	0.06575	0.09125	0.128
Chr1_256518505	256518505	256518513	Distal Intergenic	1	ENSRNOT00000073324	64930				854	-13.5922	1.50625	0.213125	0.0772031	0.0865625	0.150219	0.157437	0.1725
Chr10_90384220	90384220	90384224	Exon (ENSRNOT00000028563/ENSRNOG00000021041, exon 8 of 8)	10	ENSRNOT00000040472	7117	29143	Grn	granulin precursor	855	-13.6133	5.1	0.16905	0.0329167	0	0.02275	0.119	0.17
Chr7_76549745	76549745	76549748	Distal Intergenic	7	ENSRNOT00000080024	-61529	553106	Ncald	neurocalcin delta	856	-13.7509	-22.2583	0.162937	0.0254286	0	0.0348889	0.325	0.102417
Chr16_86582712	86582712	86582716	Promoter (<=1kb)	16	ENSRNOT00000057349	268				857	-13.8679	-3.10833	0.213917	0.0752381	0.159	0.0730833	0.15025	0.119167
Chr3_165713770	165713770	165713786	Exon (ENSRNOT00000017063/ENSRNOG00000012762, exon 6 of 6)	3	ENSRNOT00000017008	-13281				858	-13.9062	-1.735	0.225467	0.0864042	0.103204	0.15265	0.13215	0.1148
Chr10_10201144	10201144	10201147	Distal Intergenic	10	ENSRNOT00000063715	-219083				859	-13.9281	0.21875	0.310188	0.170906	0.220875	0.230312	0.215312	0.2175
Chr2_136975148	136975148	136975181	Intron (ENSRNOT00000086872/ENSRNOG00000052002, intron 4 of 4)	2	ENSRNOT00000086872	17012				860	-14.065	-15.165	0.16525	0.0246	0.166738	0.015075	0.29635	0.1447
Chr5_149949022	149949022	149949025	Intron (ENSRNOT00000091637/ENSRNOG00000013515, intron 16 of 30)	5	ENSRNOT00000091637	38885	116680	Ptpru	protein tyrosine phosphatase, receptor type, U	861	-14.0762	-3.88333	0.214762	0.074	0.128333	0.0768333	0.128333	0.0895
Chr20_5390591	5390591	5390603	Intron (ENSRNOT00000041590/ENSRNOG00000038999, intron 1 of 7)	20	ENSRNOT00000038660	14941	309603	RT1-CE1	RT1 class I, locus1	862	-14.1214	-12.6215	0.289708	0.148495	0.180528	0.25	0.316521	0.190306
Chr11_82720162	82720162	82720167	Intron (ENSRNOT00000075512/ENSRNOG00000047894, intron 18 of 21)	11	ENSRNOT00000074826	-14446	681708	Tmem41a	transmembrane protein 41a	863	-14.1583	-5.325	0.22175	0.0801667	0.188833	0.08175	0.124333	0.0710833
Chr10_84958005	84958005	84958010	Intron (ENSRNOT00000038572/ENSRNOG00000023551, intron 1 of 1)	10	ENSRNOT00000038572	2141	363672	Sp6	Sp6 transcription factor	864	-14.1833	-9.225	0.178667	0.0368333		0.227778	0.15475	0.0625
Chr13_107677149	107677149	107677152	Distal Intergenic	13	ENSRNOT00000086639	34064				865	-14.275	-6.27083	0.206437	0.0636875	0	0.130833	0.169083	0.106375
Chr1_33273941	33273941	33273946	Promoter (1-2kb)	1	ENSRNOT00000017019	1594	306657	Irx2	iroquois homeobox 2	866	-14.36	8.6125	0.169967	0.0263667	0.114333	0.1035	0.102625	0.18875
Chr3_138606591	138606591	138606598	Intron (ENSRNOT00000031623/ENSRNOG00000027955, intron 1 of 3)	3	ENSRNOT00000031623	8953	499900	Zfp133	zinc finger protein 133	867	-14.4	-2.5625	0.21225	0.06825	0.1605	0.15475	0.14975	0.124125
Chr10_37940868	37940868	37940871	Distal Intergenic	10	ENSRNOT00000042688	84066	64640	Rpl30	ribosomal protein L30	868	-14.5719	-1.99375	0.262375	0.116656	0.131	0.16475	0.185688	0.16575
Chr14_9723416	9723416	9723419	Distal Intergenic	14	ENSRNOT00000081606	62317				869	-14.8125	0.0833333	0.174125	0.026	0.099	0.0816667	0.0791667	0.08
Chr4_30533238	30533238	30533243	Distal Intergenic	4	ENSRNOT00000012760	23571	89813	Pdk4	pyruvate dehydrogenase kinase 4	870	-14.8208	1.1	0.216958	0.06875	0.188	0.1705	0.123667	0.134667
Chr7_118397470	118397470	118397474	Promoter (<=1kb)	7	ENSRNOT00000066431	-742	362950	Rbfox2	RNA binding fox-1 homolog 2	871	-14.825	2.6125	0.371333	0.223083	0.068125	0.32675	0.3705	0.396625
Chr7_127028844	127028844	127028848	Intron (ENSRNOT00000022882/ENSRNOG00000017022, intron 6 of 12)	7	ENSRNOT00000022882	29208	300129	Cerk	ceramide kinase	872	-14.825	-4.56667	0.194667	0.0464167	0.129667	0.199	0.117833	0.0721667
Chr13_47902627	47902627	47902631	Distal Intergenic	13	ENSRNOT00000087793	13554	304775	Dyrk3	dual specificity tyrosine phosphorylation regulated kinase 3	873	-14.8708	-0.466667	0.540083	0.391375		0.468667	0.5	0.495333
Chr5_58464658	58464658	58464662	Exon (ENSRNOT00000013213/ENSRNOG00000009930, exon 7 of 11)	5	ENSRNOT00000013213	4737	313341	Pigo	phosphatidylinositol glycan anchor biosynthesis, class O	874	-14.9	-17.6375	0.194625	0.045625	0.143	0.051375	0.23225	0.055875
Chr4_129331951	129331951	129331955	Intron (ENSRNOT00000067881/ENSRNOG00000005830, intron 3 of 5)	4	ENSRNOT00000067881	98296	689043	Tafa4	TAFA chemokine like family member 4	875	-14.9833	-5.75833	0.472033	0.3222	0.5325	0.362792	0.41625	0.358667
Chr20_6176360	6176360	6176363	Distal Intergenic	20	ENSRNOT00000023028	-15428	689561	Bnip5	BCL2 interacting protein 5	876	-15.0472	-0.208333	0.168917	0.0184444	0.05475	0.125667	0.112083	0.11
Chr1_132097920	132097920	132097923	Distal Intergenic	1	ENSRNOT00000083717	228592				877	-15.1042	-5.68333	0.18625	0.0352083	0.1125	0.107	0.163667	0.106833
Chr3_170252767	170252767	170252771	Promoter (<=1kb)	3	ENSRNOT00000005871	-130	29310	Mc3r	melanocortin 3 receptor	878	-15.1065	-1.7625	0.197458	0.0463929		0.11525	0.06	0.042375
Chr2_152369072	152369072	152369080	Distal Intergenic	2	ENSRNOT00000019824	455467	310461	Dhx36	DEAH-box helicase 36	879	-15.2533	-5.92708	0.482117	0.329583	0.72475	0.504354	0.422687	0.363417
Chr1_279866315	279866315	279866321	Promoter (<=1kb)	1	ENSRNOT00000024164	-713	84028	Pnliprp1	pancreatic lipase-related protein 1	880	-15.29	12.6125	0.4734	0.3205	0.333333	0.423167	0.384875	0.511
Chr1_208824034	208824034	208824037	Distal Intergenic	1	ENSRNOT00000091153	7048				881	-15.3937	-4.3	0.89275	0.738813	0.839875	0.92225	0.908125	0.865125
Chr17_70682714	70682714	70682718	Promoter (1-2kb)	17	ENSRNOT00000025731	-1416	117276	Pfkfb3	6-phosphofructo-2-kinase/fructose-2,6-biphosphatase 3	882	-15.397	-6.35	0.210429	0.0564583	0.14925	0.1105	0.20175	0.13825
Chr3_64271545	64271545	64271551	Intron (ENSRNOT00000089065/ENSRNOG00000019065, intron 8 of 8)	3	ENSRNOT00000011342	80572				883	-15.4333	1.60417	0.185	0.0306667	0.0835	0.0636667	0.105292	0.121333
Chr6_130520001	130520001	130520006	Distal Intergenic	6	ENSRNOT00000089365	155153				884	-15.5111	-6.45417	0.3875	0.232389	0.20275	0.224833	0.327125	0.262583
Chr14_1472243	1472243	1472246	Intron (ENSRNOT00000071648/ENSRNOG00000049270, intron 4 of 12)	14	ENSRNOT00000071648	2495	682033	Ppp2r3b	protein phosphatase 2, regulatory subunit B'', beta	885	-15.5417	14.8083	0.278083	0.122667	0.13525	0.0469167	0.159167	0.30725
Chr9_110254550	110254550	110254554	Distal Intergenic	9	ENSRNOT00000045096	-29064	116683	Efna5	ephrin A5	886	-15.6417	1.83333	0.197833	0.0414167	0	0.104833	0.0955833	0.113917
Chr7_61098970	61098970	61098980	Distal Intergenic	7	ENSRNOT00000091352	64996				887	-15.7865	5.88452	0.193667	0.0358016		0.214	0.0954167	0.154262
Chr11_64866433	64866433	64866437	Exon (ENSRNOT00000038439/ENSRNOG00000027260, exon 3 of 4)	11	ENSRNOT00000038439	4665	25371	Adprh	ADP-ribosylarginine hydrolase	888	-15.836	-14.7792	0.330714	0.172354	0.1875	0.271833	0.358625	0.210833
Chr2_235914953	235914953	235914956	Distal Intergenic	2	ENSRNOT00000050291	36319				889	-16.0875	-1.93333	0.386458	0.225583	0.372167	0.23675	0.5465	0.527167
Chr1_263170977	263170977	263170984	Distal Intergenic	1	ENSRNOT00000021876	-15251	309387	Cnnm1	cyclin and CBS domain divalent metal cation transport mediator 1	890	-16.1105	-5.62222	0.175405	0.0143	0	0.0607778	0.154306	0.0980833
Chr5_147637271	147637271	147637274	Promoter (<=1kb)	5	ENSRNOT00000043325	332				891	-16.1619	-18.35	0.286857	0.125238	0.1785	0.1775	0.335	0.1515
Chr13_108449284	108449284	108449293	Intron (ENSRNOT00000048200/ENSRNOG00000032812, intron 4 of 6)	13	ENSRNOT00000048200	11069				892	-16.3504	-1	0.372536	0.209031	0.0555	0.318625	0.313	0.303
Chr20_48266493	48266493	48266503	Exon (ENSRNOT00000071494/ENSRNOG00000046505, exon 3 of 3)	20	ENSRNOT00000071494	18038	683923	Bend3	BEN domain containing 3	893	-16.3746	-7.14722	0.243635	0.0798889		0.111111	0.170222	0.09875
Chr4_171688167	171688167	171688170	Distal Intergenic	4	ENSRNOT00000009923	-42465	297699	Strap	serine/threonine kinase receptor associated protein	894	-16.4844	-14.275	0.22	0.0551562	0.121812	0.158062	0.448625	0.305875
Chr1_225140083	225140083	225140087	Promoter (<=1kb)	1	ENSRNOT00000027141	-776	361724	Mta2	metastasis associated 1 family, member 2	895	-16.6625	-8.50833	0.416417	0.249792	0.368333	0.295667	0.38725	0.302167
Chr1_263170912	263170912	263170915	Distal Intergenic	1	ENSRNOT00000021876	-15320	309387	Cnnm1	cyclin and CBS domain divalent metal cation transport mediator 1	896	-17.0298	-7.00139	0.182214	0.0119167	0	0.0607778	0.174889	0.104875
Chr13_90848833	90848833	90848839	Distal Intergenic	13	ENSRNOT00000010594	-9422	289235	Slamf9	SLAM family member 9	897	-17.1958	-7.11667	0.223625	0.0516667	0.175917	0.0559167	0.15525	0.0840833
Chr1_7664441	7664441	7664444	Intron (ENSRNOT00000020946/ENSRNOG00000015551, intron 2 of 6)	1	ENSRNOT00000020946	5551	292485	Fuca2	alpha-L-fucosidase 2	898	-17.2906	-6.1375	0.249813	0.0769063	0.243875	0.134375	0.216312	0.154938
Chr7_137914264	137914264	137914273	Distal Intergenic	7	ENSRNOT00000083530	3565				899	-17.34	-9.68944	0.1844	0.011		0.307867	0.148444	0.05155
Chr11_36060678	36060678	36060682	Distal Intergenic	11	ENSRNOT00000002247	-15027	304063	Ets2	ETS proto-oncogene 2, transcription factor	900	-17.389	-1.55	0.376937	0.203048	0.195333	0.211833	0.223625	0.208125
Chr4_77725297	77725297	77725328	Exon (ENSRNOT00000009247/ENSRNOG00000007064, exon 7 of 7)	4	ENSRNOT00000038517	-18303	502764	Zfp777	zinc finger protein 777	901	-17.4607	-2.98889	0.241517	0.0669094	0.0804389	0.233389	0.3195	0.289611
Chr6_27233451	27233451	27233460	Distal Intergenic	6	ENSRNOT00000013123	-8459	688819	Cib4	calcium and integrin binding family member 4	902	-17.575	-3.33333	0.228917	0.0531667	0.0808333	0.115083	0.121333	0.088
Chr3_165837549	165837549	165837553	Distal Intergenic	3	ENSRNOT00000017063	-95582	296399	Zfp93	zinc finger protein 93	903	-17.7866	-1.63194	0.340595	0.162729		0.386111	0.281944	0.265625
Chr6_41853419	41853419	41853422	Intron (ENSRNOT00000005863/ENSRNOG00000004377, intron 1 of 21)	6	ENSRNOT00000084155	-10602	313977	Lpin1	lipin 1	904	-17.819	0.975	0.327619	0.149429	0.1585	0.16	0.229	0.23875
Chr7_76104897	76104897	76104900	Intron (ENSRNOT00000009337/ENSRNOG00000007000, intron 4 of 15)	7	ENSRNOT00000079692	12394	299979	Grhl2	grainyhead-like transcription factor 2	905	-18.1268	-12.725	0.217143	0.035875		0.0875	0.186333	0.0590833
Chr16_73812651	73812651	73812664	Intron (ENSRNOT00000064070/ENSRNOG00000018241, intron 2 of 39)	16	ENSRNOT00000064070	14824	306570	Ank1	ankyrin 1	906	-18.1536	-5.46875	0.529036	0.3475	0.5	0.3855	0.489625	0.434937
Chr20_48266331	48266331	48266344	Exon (ENSRNOT00000071494/ENSRNOG00000046505, exon 3 of 3)	20	ENSRNOT00000071494	17876	683923	Bend3	BEN domain containing 3	907	-18.5542	-11.8759	0.260241	0.0746984		0.0663333	0.190037	0.0712778
Chr12_13180349	13180349	13180353	Distal Intergenic	12	ENSRNOT00000067332	-22779	304289	Daglb	diacylglycerol lipase, beta	908	-18.7476	-10.4917	0.263905	0.0764286	0.132792	0.104333	0.253917	0.149
Chr10_45314437	45314437	45314441	Exon (ENSRNOT00000066367/ENSRNOG00000022983, exon 7 of 7)	10	ENSRNOT00000003885	7430	64702	Trim17	tripartite motif-containing 17	909	-18.95	-3.88333	0.296333	0.106833	0.0715	0.0832083	0.258667	0.219833
Chr18_72437357	72437357	72437360	Intron (ENSRNOT00000072519/ENSRNOG00000047924, intron 3 of 5)	18	ENSRNOT00000046847	-112859	29357	Smad2	SMAD family member 2	910	-19.449	-1.825	0.24724	0.05275	0.0666667	0.06275	0.1165	0.09825
Chr10_18799606	18799606	18799610	Intron (ENSRNOT00000007187/ENSRNOG00000005365, intron 1 of 9)	10	ENSRNOT00000090659	-106400	29747	Kcnmb1	potassium calcium-activated channel subfamily M regulatory beta subunit 1	911	-19.7135	-10.2188	0.377781	0.180646	0.25975	0.225762	0.340375	0.238187
Chr15_2798627	2798627	2798631	Intron (ENSRNOT00000017483/ENSRNOG00000013034, intron 3 of 3)	15	ENSRNOT00000017483	31917	361003	Dusp29	dual specificity phosphatase 29	912	-19.9513	-6.28125	0.233857	0.0343437	0.10825	0.0480625	0.129125	0.0663125
Chr4_71426705	71426705	71426717	Distal Intergenic	4	ENSRNOT00000021832	50170	680174	Sval1	seminal vesicle antigen-like 1	913	-19.9937	-10.5611	0.295048	0.0951111	0.3	0.131	0.243167	0.137556
Chr14_3273802	3273802	3273805	Intron (ENSRNOT00000080452/ENSRNOG00000047876, intron 1 of 5)	14	ENSRNOT00000002824	-11106	689986	C14h1orf146	similar to human chromosome 1 open reading frame 146	914	-20.5792	-4.11667	0.584875	0.379083	0.630167	0.488583	0.382833	0.341667
Chr10_95409428	95409428	95409431	Promoter (1-2kb)	10	ENSRNOT00000077888	-1431	688885	Nol11	nucleolar protein 11	915	-20.8132	-0.570833	0.628611	0.420479	0.2145	0.50925	0.45725	0.451542
Chr2_152467080	152467080	152467085	Distal Intergenic	2	ENSRNOT00000019824	357462	310461	Dhx36	DEAH-box helicase 36	916	-21.2146	0.075	0.589583	0.377438	0.651062	0.538312	0.663188	0.663938
Chr16_34291943	34291943	34291948	Distal Intergenic	16	ENSRNOT00000084750	205649				917	-21.3618	-14.8333	0.892222	0.678604		0.723778	0.976333	0.828
Chr12_5952083	5952083	5952088	Distal Intergenic	12	ENSRNOT00000073242	9867				918	-21.7556	-12.7333	0.241389	0.0238333	0	0.338833	0.166667	0.0393333
Chr12_46880807	46880807	46880817	Intron (ENSRNOT00000001525/ENSRNOG00000001153, intron 3 of 3)	12	ENSRNOT00000001525	8265	29526	Pla2g1b	phospholipase A2 group IB	919	-22.1493	-11.44	0.404743	0.18325	0.40775	0.37075	0.354	0.2396
Chr15_53705406	53705406	53705410	Distal Intergenic	15	ENSRNOT00000079047	-209412				920	-22.466	3.525	0.443056	0.218396	0.26975	0.220833	0.379583	0.414833
Chr17_7759553	7759553	7759559	Intron (ENSRNOT00000061187/ENSRNOG00000012747, intron 2 of 6)	17	ENSRNOT00000061187	84022	306759	Spock1	sparc/osteonectin, cwcv and kazal like domains proteoglycan 1	921	-22.5625	-10.0833	0.441667	0.216042	0.361889	0.191583	0.535083	0.43425
Chr8_32255010	32255010	32255013	Exon (ENSRNOT00000009139/ENSRNOG00000005903, exon 3 of 19)	8	ENSRNOT00000009139	25856	114093	St14	ST14 transmembrane serine protease matriptase	922	-22.766	-6.05833	0.297389	0.0697292	0	0.112	0.157667	0.0970833
Chr4_147733190	147733190	147733194	Exon (ENSRNOT00000041464/ENSRNOG00000026176, exon 2 of 9)	4	ENSRNOT00000041464	8920	680899	Efcab12	EF-hand calcium binding domain 12	923	-23.4679	-20.1375	0.436571	0.201893	0.272333	0.324333	0.30375	0.102375
Chr16_82703287	82703287	82703290	Distal Intergenic	16	ENSRNOT00000054503	33767				924	-24.319	-17.825	0.503238	0.260048		0.268889	0.464833	0.286583
Chr6_53027626	53027626	53027632	Distal Intergenic	6	ENSRNOT00000089403	-58344				925	-25.6979	-6.08125	0.474094	0.217115	0.355938	0.3105	0.317438	0.256625
Chr17_10419310	10419310	10419314	Exon (ENSRNOT00000024151/ENSRNOG00000017917, exon 25 of 31)	17	ENSRNOT00000024258	8037	364676	Gprin1	G protein-regulated inducer of neurite outgrowth 1	926	-26.6857	-12.0833	0.904762	0.637905		0.880917	0.90225	0.781417
Chr4_171526325	171526325	171526331	Exon (ENSRNOT00000009328/ENSRNOG00000007047, exon 5 of 21)	4	ENSRNOT00000009328	65551	312812	Eps8	EGFR pathway substrate 8, signaling adaptor	927	-26.8333	-41.3	0.364083	0.09575	0.25	0.226667	0.813667	0.400667
Chr20_48266451	48266451	48266454	Exon (ENSRNOT00000071494/ENSRNOG00000046505, exon 3 of 3)	20	ENSRNOT00000071494	17996	683923	Bend3	BEN domain containing 3	928	-27.8714	-28.375	0.433238	0.154524		0.130556	0.426	0.14225
Chr4_171526251	171526251	171526254	Intron (ENSRNOT00000009328/ENSRNOG00000007047, intron 5 of 20)	4	ENSRNOT00000009328	65628	312812	Eps8	EGFR pathway substrate 8, signaling adaptor	929	-28.1708	-39.6333	0.374042	0.0923333	0.25	0.214833	0.814667	0.418333
Chr9_17907657	17907657	17907663	Distal Intergenic	9	ENSRNOT00000080940	-4281	301255	Spats1	spermatogenesis associated, serine-rich 1	930	-28.3611	-16.0111	0.464611	0.181		0.189	0.317611	0.1575
Chr15_63116821	63116821	63116825	Distal Intergenic	15	ENSRNOT00000040851	595868				931	-30	-1.13056	0.888889	0.588889	1	0.826417	0.774556	0.76325
Chr5_167802953	167802953	167802956	Distal Intergenic	5	ENSRNOT00000024581	-106605	246258	Slc45a1	solute carrier family 45, member 1	932	-30.7595	-13.1	0.756917	0.449321	0.503125	0.655	0.547667	0.416667
Chr12_12465181	12465181	12465185	Intron (ENSRNOT00000046381/ENSRNOG00000025155, intron 1 of 12)	12	ENSRNOT00000037251	-57620	25334	Bhlha15	basic helix-loop-helix family, member a15	933	-32.3625	-14.875	0.719875	0.39625		0.75	0.833333	0.684583
Chr3_26147076	26147076	26147083	Distal Intergenic	3	ENSRNOT00000044209	-90258	311926	Lrp1b	LDL receptor related protein 1B	934	-33.3754	-14.9125	0.399536	0.0657812	0.179937	0.101187	0.226562	0.0774375
Chr1_256518027	256518027	256518044	Distal Intergenic	1	ENSRNOT00000073324	64452				935	-38.775	-25.2375	0.5795	0.19175		0.525	0.49375	0.241375
Chr9_40983354	40983354	40983357	Intron (ENSRNOT00000067928/ENSRNOG00000013415, intron 5 of 15)	9	ENSRNOT00000084470	7518	301333	Ptpn18	protein tyrosine phosphatase, non-receptor type 18	936	-42.9806	27.1125	0.529806	0.1	0	0.2645	0.204125	0.47525
ChrX_108607053	108607053	108607059	Distal Intergenic	21	ENSRNOT00000082843	285515				937	-43.4375	-12.3792	0.4785	0.044125	0.125	0.207292	0.2505	0.126708

## Sheet: Fig1n,o
Compound_ID	log2FC	Pvalue	ROC	VIP	Name	CND-Met1_male	CND-Met2_male	CND-Met3_male	CND-Met4_male	CND-Met1_female	CND-Met2_female	CND-Met3_female	CND-Met4_female	CND-Veh1_male	CND-Veh2_male	CND-Veh3_male	CND-Veh4_male	CND-Veh1_female	CND-Veh2_female	CND-Veh3_female	CND-Veh4_female	FC	Formula	Molecular Weight	RT [min]	m/z	mzCloud_Results	mzVault_Results	MassList_Results
Com_3070_pos	-0.845286	0.0011548	0.921875	2.55048	PC (22:6e/2:0)	3.84979e+06	5.48489e+06	8.99146e+06	5.01827e+06	5.80436e+06	4.61772e+06	2.88692e+06	3.49711e+06	7.04795e+06	7.79937e+06	8.60303e+06	1.18341e+07	1.04927e+07	6.5623e+06	1.11512e+07	8.64463e+06	0.556601	C32 H54 N O7 P	595.362	9.718	596.369	No results	Full match	No results
Com_48_neg	0.920456	0.00218187	0.96875	2.37148	3,5-Dihydroxyphenylglycine	6.42892e+06	1.5481e+07	7.61551e+06	9.08393e+06	5.78494e+06	7.2418e+06	5.12403e+06	5.68925e+06	2.73527e+06	5.76534e+06	4.83699e+06	3.71283e+06	5.067e+06	2.58094e+06	4.7219e+06	3.57436e+06	1.89271	C8 H9 N O4	183.054	3.579	182.047	No results	Full match	Full match
Com_1493_pos	0.937236	0.00401723	0.90625	2.32785	4-Pyridoxic acid	9.01897e+06	3.30083e+07	1.45352e+07	2.10025e+07	1.11819e+07	1.80684e+07	1.24675e+07	1.58688e+07	5.68944e+06	1.26342e+07	1.10328e+07	8.02303e+06	9.17805e+06	6.38472e+06	9.79137e+06	7.84692e+06	1.91486	C8 H9 N O4	183.053	3.599	184.06	Full match	Full match	Full match
Com_626_pos	1.27125	0.00473025	0.890625	2.34652	Kynurenic acid	1.91169e+07	1.09577e+08	3.61762e+07	5.87484e+07	2.71762e+07	4.2578e+07	7.18122e+07	5.20016e+07	3.04676e+07	2.8506e+07	2.1611e+07	1.5913e+07	1.77434e+07	2.44385e+07	2.04005e+07	1.37603e+07	2.41371	C10 H7 N O3	189.042	5.418	190.05	Full match	Full match	Full match
Com_2894_pos	-0.496578	0.00474829	0.90625	2.29291	LPE 22:5	5.59747e+06	5.26987e+06	8.42545e+06	6.37009e+06	7.45274e+06	6.05377e+06	6.66212e+06	5.29737e+06	7.2268e+06	9.32675e+06	6.68792e+06	7.12713e+06	1.03945e+07	9.19289e+06	1.30393e+07	9.14066e+06	0.708786	C27 H46 N O7 P	527.299	9.286	528.307	No results	Full match	No results
Com_5477_neg	0.97589	0.00509616	0.90625	2.21497	(1E)-1,7-bis(4-hydroxyphenyl)hept-1-en-3-one	3.7953e+06	1.12715e+07	5.06315e+06	5.17008e+06	5.97748e+06	4.07608e+06	3.03378e+06	3.52669e+06	2.53104e+06	2.96018e+06	1.96689e+06	1.93311e+06	3.53854e+06	1.83087e+06	4.99656e+06	1.55303e+06	1.96685	C19 H20 O3	296.138	5.444	295.131	Invalid mass	No results	No results
Com_258_neg	-0.431364	0.00550608	0.875	2.21088	LPC 18:3	2.46585e+07	2.27176e+07	2.55988e+07	2.23525e+07	2.39984e+07	1.99463e+07	1.69938e+07	1.45e+07	2.36477e+07	2.38179e+07	2.45499e+07	2.90415e+07	3.80425e+07	2.9385e+07	3.30299e+07	2.87646e+07	0.74156	C26 H48 N O7 P	563.325	8.579	562.317	No results	Invalid mass	No results
Com_207_neg	-0.713382	0.00695514	0.859375	2.15873	LPC 20:3	6.55898e+07	5.01386e+07	7.02068e+07	5.73446e+07	2.60015e+07	3.79276e+07	4.00821e+07	3.5186e+07	5.51783e+07	97219210	1.00473e+08	1.11967e+08	8.06198e+07	5.04834e+07	6.92892e+07	6.18952e+07	0.609889	C28 H52 N O7 P	591.356	9.343	590.349	No results	Invalid mass	No results
Com_199_neg	-0.530324	0.0084068	0.890625	2.12089	LPE 19:0	2.21514e+06	1.32978e+06	2.03346e+06	1.66902e+06	1.40606e+06	986242	1.62311e+06	1.3647e+06	2.26596e+06	1.68608e+06	2.00315e+06	1.75702e+06	3.3886e+06	2.05941e+06	2.50217e+06	2.57493e+06	0.692399	C24 H50 N O7 P	495.334	10.54	494.327	No results	Full match	Full match
Com_354_neg	-0.460544	0.00896078	0.84375	2.11847	LPE 20:3	9.74691e+06	8.30438e+06	1.35257e+07	9.54767e+06	1.11979e+07	8.98764e+06	1.03408e+07	6.77433e+06	9.29511e+06	1.29414e+07	1.35172e+07	1.43587e+07	1.4932e+07	9.96641e+06	1.67493e+07	1.61578e+07	0.726712	C25 H46 N O7 P	503.303	9.441	502.296	No results	Full match	No results
Com_7855_pos	0.72619	0.00929747	0.859375	2.18445	Pyridoxine O-Glucoside	1.42378e+06	2.11244e+06	1.59123e+06	1.12247e+06	1.95638e+06	1.61651e+06	1.16141e+06	1.09722e+06	503404	725643	522870	659699	1.52254e+06	963626	1.61173e+06	793695	1.65426	C14 H21 N O8	331.126	5.056	332.133	No results	No results	Full match
Com_2669_pos	0.994618	0.0101307	0.9375	2.14583	2-(acetylamino)-3-[4-(acetylamino)phenyl]acrylic acid	3.54249e+06	1.3822e+07	3.93594e+06	4.32242e+06	4.18034e+06	4.42157e+06	4.01e+06	3.09872e+06	2.26211e+06	2.72658e+06	1.68699e+06	1.35812e+06	3.91054e+06	2.15888e+06	3.62249e+06	3.01829e+06	1.99255	C13 H14 N2 O4	262.095	5.447	263.102	Full match	No results	No results
Com_9_neg	0.430388	0.0107474	0.8125	2.09394	Citric acid	2270404190	1378129240	2028138811	1675231459	2368592565	1999998891	2757091665	1692625687	1438974176	1786568189	1428974671	1444992762	1704043854	1735361069	1112591958	1347797565	1.3476	C6 H8 O7	192.028	2.078	191.02	Full match	Full match	Full match
Com_155_neg	1.89818	0.0154513	0.84375	2.05165	PC (4:0/16:3)	1.92382e+07	6.33782e+06	1.24921e+07	3.6291e+06	1.76988e+06	1.29989e+06	3.8242e+06	3.22183e+06	1.64306e+06	1.63374e+06	1.14831e+06	2.26183e+06	3.93051e+06	1.31819e+06	994164	970638	3.72743	C28 H50 N O8 P	605.335	7.663	604.328	No results	Invalid mass	No results
Com_1436_pos	0.3628	0.0160397	0.84375	2.05925	N6,N6,N6-Trimethyl-L-lysine	1.96014e+07	2.67761e+07	2.66445e+07	2.55613e+07	2.33924e+07	2.8534e+07	3.10382e+07	3.96881e+07	2.74822e+07	2.03466e+07	2.17597e+07	2.32825e+07	1.89424e+07	1.88743e+07	2.07354e+07	2.06219e+07	1.28592	C9 H20 N2 O2	188.152	1.262	189.159	Full match	Full match	No results
Com_7607_pos	1.17285	0.0171364	0.859375	2.08279	汐-Hydroxyalprazolam	1.10987e+06	2.31091e+06	931006	681482	719120	1.38829e+06	1.02939e+06	1.60444e+06	135479	560407	116486	131718	918177	748879	979590	744679	2.25457	C17 H13 Cl N4 O	324.081	3.846	325.089	Invalid mass	No results	No results
Com_3157_pos	1.18285	0.0183469	0.828125	1.96773	16(R)-HETE	1.05588e+07	4.40574e+06	7.59725e+06	1.87556e+06	3.211e+06	2.85572e+06	5.17514e+06	8.60278e+06	613510	2.56263e+06	1.49144e+06	2.57e+06	3.63103e+06	3.70544e+06	3.0295e+06	1.90177e+06	2.27025	C20 H32 O3	342.217	8.309	343.224	Invalid mass	Invalid mass	No results
Com_486_pos	-0.575604	0.0183615	0.828125	1.98436	PC (18:3e/2:0)	1.00734e+08	8.71209e+07	1.38039e+08	8.66589e+07	6.1037e+07	5.93021e+07	5.71819e+07	4.56012e+07	8.03817e+07	1.40179e+08	1.51824e+08	1.53782e+08	1.14e+08	7.9054e+07	1.25052e+08	1.03075e+08	0.671005	C28 H52 N O7 P	545.347	9.343	546.354	No results	Full match	No results
Com_6248_pos	0.365557	0.0186189	0.78125	2.01359	N-Formylkynurenine	3.56522e+06	2.80251e+06	2.53594e+06	2.55032e+06	2.87546e+06	2.63361e+06	3.21257e+06	2.34206e+06	1.62564e+06	2.82862e+06	1.82575e+06	1.72677e+06	2.79211e+06	2.03664e+06	2.84671e+06	1.7953e+06	1.28838	C11 H12 N2 O4	236.079	5.188	237.086	No results	No results	Full match
Com_5996_pos	-0.549572	0.0194473	0.859375	2.05641	4-oxo-4-(4-toluidino)but-2-enoic acid	1.86585e+06	1.70048e+06	1.46376e+06	1.63561e+06	1.90322e+06	1.82244e+06	1.50165e+06	1.43732e+06	4.12837e+06	3.18161e+06	2.19961e+06	2.63588e+06	1.75388e+06	1.66136e+06	1.83925e+06	2.11101e+06	0.683223	C11 H11 N O3	205.074	5.995	206.081	Full match	Partial match	Full match
Com_9531_pos	0.460333	0.0198059	0.859375	2.01676	Boc-beta-cyano-L-alanine	736396	1.06432e+06	670255	816741	750343	760312	647812	870466	1.00255e+06	523410	438037	335035	480242	498205	707618	605961	1.37586	C9 H14 N2 O4	214.095	3.845	215.102	No results	No results	Full match
Com_221_pos	-0.678207	0.0216999	0.84375	1.92832	Quinoline	1.92113e+08	1.39296e+08	9.95364e+07	1.67958e+08	1.56185e+08	1.6706e+08	1.16734e+08	7.38803e+07	4.32615e+08	2.51285e+08	2.39845e+08	220134238	1.71904e+08	1.31226e+08	1.77115e+08	1.56461e+08	0.624942	C9 H7 N	129.058	5.992	130.065	Full match	Full match	No results
Com_1687_neg	-1.6813	0.0218667	0.875	1.9633	(3beta,9xi)-3-(beta-D-Glucopyranosyloxy)-14-hydroxycard-20(22)-enolide	196255	303511	550974	303836	206701	176109	201648	175448	1.69294e+06	212006	382220	716934	296078	780220	341829	2.35928e+06	0.311801	C29 H44 O9	582.306	6.358	581.299	Invalid mass	No results	No results
Com_1651_pos	0.874726	0.0226619	0.875	1.93661	2-(acetylamino)-3-(1H-indol-3-yl)propanoic acid	6.82828e+06	1.6347e+07	1.03463e+07	1.31052e+07	1.33544e+07	1.52089e+07	3.08709e+07	2.67241e+07	1.02445e+07	7.98827e+06	5.70865e+06	4.32074e+06	9.93253e+06	1.13039e+07	1.25884e+07	1.03284e+07	1.83366	C13 H14 N2 O3	246.1	5.658	247.108	Full match	Full match	Full match
Com_2496_neg	-1.33353	0.0244809	0.84375	1.91325	Traumatic acid	163920	1.26932e+06	202026	185935	590518	408387	189312	183483	1.25975e+06	1.58118e+06	1.13972e+06	2.25395e+06	488147	203076	692917	427941	0.396797	C12 H20 O4	228.137	5.125	227.13	No results	No results	Full match
Com_279_neg	0.600128	0.025357	0.84375	1.93803	N-Acetyl-L-methionine	7.94211e+06	1.29737e+07	8.24275e+06	8.60147e+06	1.25361e+07	1.08723e+07	8.10955e+06	7.87539e+06	8.78598e+06	5.34564e+06	3.32128e+06	2.59599e+06	1.01842e+07	6.06427e+06	7.66773e+06	6.93259e+06	1.51585	C7 H13 N O3 S	191.062	5.303	190.055	No results	Full match	Full match
Com_151_pos	-0.653451	0.0266067	0.8125	1.87702	Methyl indole-3-acetate	3.17463e+08	2.40752e+08	1.76063e+08	2.97751e+08	2.85756e+08	3.1246e+08	2.05091e+08	1.38226e+08	7.44146e+08	474161014	3.73801e+08	3.81608e+08	2.8983e+08	2.13927e+08	3.42317e+08	2.84475e+08	0.635758	C11 H11 N O2	189.079	5.992	190.086	Full match	Full match	Full match
Com_2142_pos	0.27456	0.028064	0.84375	1.89741	5-Hydroxytryptophan	1.88195e+07	1.62812e+07	1.4925e+07	1.41817e+07	1.88237e+07	1.3853e+07	1.71257e+07	1.38816e+07	1.35108e+07	1.29909e+07	1.16079e+07	9.87693e+06	1.77124e+07	12971995	1.56903e+07	1.13668e+07	1.20963	C11 H12 N2 O3	220.084	5.187	221.092	No results	No results	Full match
Com_5691_neg	-0.370466	0.0296112	0.828125	1.86854	Lysopc 16:1	1.54353e+07	1.36382e+07	1.5404e+07	1.24111e+07	9.29782e+06	9.57044e+06	9.89391e+06	6.9031e+06	1.45205e+07	1.6899e+07	1.63787e+07	1.67885e+07	16260000	1.15309e+07	1.27662e+07	1.45071e+07	0.773533	C24 H48 N O7 P	493.318	9.369	492.311	No results	No results	Full match
Com_1914_pos	1.01465	0.0298185	0.8125	1.94436	Oleoyl ethanolamide	3.73148e+06	6.66836e+06	6.81391e+06	1.44901e+07	9.24137e+06	2.035e+07	9.31664e+06	2.10931e+07	5.20949e+06	5.83928e+06	5.18257e+06	6.28373e+06	4.89134e+06	3.92965e+06	9.44153e+06	4.61164e+06	2.02041	C20 H39 N O2	307.287	10.205	308.294	Invalid mass	No results	No results
Com_291_neg	0.27761	0.0307483	0.796875	1.87828	LPC 16:2	1.13011e+07	9.70646e+06	1.16396e+07	9.49247e+06	9.62397e+06	7.57063e+06	8.01584e+06	7.03984e+06	7.88638e+06	7.3962e+06	7.39739e+06	8.20963e+06	8.23241e+06	6.55694e+06	6.82989e+06	8.85956e+06	1.21219	C24 H46 N O7 P	537.308	8.413	536.301	No results	Invalid mass	No results
Com_7087_neg	-0.34108	0.0308574	0.796875	1.92037	2-Hydroxy-3-methylbutanoic acid	1.22476e+08	1.04029e+08	8.73446e+07	1.07598e+08	1.19939e+08	1.09133e+08	9.01566e+07	9.55426e+07	1.20964e+08	1.52883e+08	1.02598e+08	8.75037e+07	1.5696e+08	1.34872e+08	1.37037e+08	1.66425e+08	0.78945	C5 H10 O3	118.063	5.304	117.056	No results	No results	Full match
Com_1937_pos	0.855403	0.031624	0.828125	1.835	Eicosapentaenoic acid	2.19952e+07	1.06852e+07	1.55739e+07	4.77868e+06	8.01159e+06	6.14541e+06	1.29481e+07	1.48322e+07	5.24856e+06	4.66616e+06	3.42403e+06	5.33922e+06	1.11468e+07	1.04893e+07	7.92141e+06	4.25565e+06	1.80926	C20 H30 O2	302.224	8.312	303.231	Full match	Full match	Full match
Com_705_pos	-0.289128	0.0321421	0.78125	1.87354	PC (20:4/22:6)	7.29091e+07	6.31305e+07	5.42001e+07	4.29268e+07	5.07127e+07	7.91205e+07	5.59784e+07	6.58573e+07	6.97278e+07	6.95748e+07	7.28948e+07	6.73523e+07	8.57973e+07	9.50111e+07	6.08916e+07	7.11714e+07	0.818397	C50 H80 N O8 P	853.56	10.328	854.567	No results	Full match	No results
Com_37_neg	0.389008	0.0322832	0.8125	1.81343	3-Methyladipic acid	2.25168e+07	3.31693e+07	1.94158e+07	2.21244e+07	2.59512e+07	2.08183e+07	2.65484e+07	3.36519e+07	2.19993e+07	1.60762e+07	1.65166e+07	2.63713e+07	2.42516e+07	2.00584e+07	1.88394e+07	1.18225e+07	1.30949	C7 H12 O4	160.074	5.494	159.067	No results	Full match	Full match
Com_1560_neg	-0.761418	0.0323555	0.84375	1.81332	Methyltestosterone	1.17958e+06	800644	1.32404e+06	679291	1.27629e+06	961272	852690	573765	626202	1.47733e+06	1.00305e+06	1.33642e+06	2.6712e+06	2.04884e+06	2.29092e+06	1.50987e+06	0.589916	C20 H30 O2	302.225	8.493	301.218	No results	No results	Full match
Com_6_neg	1.07711	0.0325978	0.828125	1.88014	Cer-EOS (d25:1/17:0-O-18:0)	1.35972e+06	1.10293e+06	988078	1.56158e+06	2.2805e+06	1.7663e+06	3.24902e+06	1.72728e+06	1.12257e+06	195255	105202	109797	1.2323e+06	1.23417e+06	1.47916e+06	1.17401e+06	2.10981	C60 H117 N O5	931.897	11.311	930.89	No results	Full match	No results
Com_3245_pos	0.734155	0.0328292	0.765625	1.87015	4-cyclopropyl-6-(methylthio)-2-pyrazin-2-ylpyrimidine-5-carbonitrile	6.50674e+06	6.25077e+06	5.20769e+06	3.91254e+06	1.08989e+07	6.09634e+06	5.58156e+06	3.74956e+06	1.58856e+06	2.28215e+06	1.57866e+06	1.4366e+06	5.60946e+06	4.19101e+06	7.39473e+06	4.89768e+06	1.66342	C13 H11 N5 S	269.072	5.622	270.079	Invalid mass	No results	No results
Com_2974_pos	0.662956	0.0351555	0.765625	1.88245	2-morpholino-1-phenyl-1-ethanol	7.85453e+06	7.79019e+06	8.90832e+06	5.34885e+06	1.23249e+07	8.10885e+06	7.34612e+06	7.16784e+06	2.1034e+06	2.83308e+06	2.319e+06	2.12165e+06	7.57748e+06	6.18784e+06	9.98143e+06	7.83401e+06	1.58332	C12 H17 N O2	189.115	5.622	190.122	Invalid mass	No results	No results
Com_9393_neg	-0.330046	0.0360325	0.765625	1.9182	Chenodeoxycholic acid-3-beta-D-glucuronide	4.13042e+06	4.39171e+06	2.89916e+06	4.78613e+06	4.29919e+06	3.30211e+06	3.29941e+06	5.0053e+06	7.36843e+06	4.17862e+06	4.71938e+06	4.48179e+06	5.93724e+06	4.9527e+06	4.50179e+06	4.22835e+06	0.795511	C30 H48 O10	568.327	8.618	567.319	No results	No results	Full match
Com_238_neg	-0.465038	0.0368748	0.8125	1.80173	LPE 16:1	1.09343e+07	7.77969e+06	1.73298e+07	1.14695e+07	7.09655e+06	7.87293e+06	6.49313e+06	5.42354e+06	9.43368e+06	1.66477e+07	1.23583e+07	1.56609e+07	1.32962e+07	8.5547e+06	1.33109e+07	1.34352e+07	0.724452	C21 H42 N O7 P	451.271	8.828	450.264	No results	Full match	No results
Com_1602_pos	1.18203	0.0371732	0.78125	1.83735	Ecgonine methyl ester	3.94433e+06	8.82387e+06	5.28839e+06	8.48008e+06	1.93221e+07	1.24439e+07	3.24714e+07	1.75154e+07	5.8769e+06	3.52906e+06	6.59292e+06	6.09655e+06	5.15442e+06	9.6827e+06	6.68506e+06	4.10893e+06	2.26896	C10 H17 N O3	199.121	6.13	200.128	Full match	No results	No results
Com_8071_pos	-0.3707	0.0383793	0.765625	1.78029	1-(3,4-dimethoxyphenyl)ethan-1-one oxime	1.35449e+06	1.02876e+06	1.02038e+06	1.49136e+06	967307	1.35319e+06	1.24559e+06	892861	2.02729e+06	2.11561e+06	1.32698e+06	1.0966e+06	1.30877e+06	1.59561e+06	1.43403e+06	1.18957e+06	0.773407	C10 H13 N O3	235.084	5.682	236.091	Invalid mass	No results	No results
Com_237_neg	-0.542895	0.0404381	0.796875	1.74832	LPC 15:1	1.00774e+07	8.37665e+06	9.94141e+06	7.79851e+06	1.10292e+07	8.04456e+06	8.04488e+06	5.33581e+06	7.21555e+06	1.15856e+07	8.58824e+06	1.36526e+07	1.93326e+07	8.5527e+06	1.75158e+07	1.35702e+07	0.686392	C23 H46 N O7 P	525.308	8.492	524.3	No results	Invalid mass	No results
Com_1669_pos	0.378842	0.0439025	0.859375	1.74255	Sedanolide	1.32262e+07	1.86323e+07	1.84605e+07	2.72829e+07	1.80363e+07	1.90407e+07	2.24452e+07	1.78949e+07	7.58045e+06	1.39309e+07	1.40298e+07	1.68315e+07	1.53473e+07	1.80367e+07	1.62819e+07	1.71796e+07	1.3003	C12 H18 O2	194.13	6.253	195.138	Full match	Full match	No results
Com_2329_pos	0.657666	0.0452192	0.796875	1.73039	Xanthurenic acid	4.72959e+06	8.70672e+06	6.93542e+06	1.0252e+07	1.06676e+07	1.17949e+07	1.84696e+07	1.46209e+07	7.23166e+06	6.20079e+06	4.2135e+06	3.53904e+06	7.9713e+06	8.92036e+06	9.33855e+06	7.21252e+06	1.57753	C10 H7 N O4	205.037	5.335	206.045	Full match	No results	Full match
Com_274_neg	0.763719	0.0463665	0.796875	1.80826	Cer-NP (t18:0/24:0)	5.84785e+07	2.66265e+07	3.31478e+07	4.14744e+07	4.97682e+07	7.34769e+07	3.94475e+07	5.36619e+07	5.3477e+07	2.49241e+07	2.43451e+07	3.04273e+07	4.6549e+06	7.83068e+06	6.95682e+06	6.88873e+07	1.69786	C42 H85 N O4	713.656	11.706	712.649	No results	Invalid mass	No results
Com_6929_neg	0.888712	0.0477755	0.84375	1.67832	cholesteryl sulfate	1.94648e+08	3.40303e+08	3.29649e+08	3.12817e+08	8.08064e+08	700247480	1054102966	6.64038e+08	2.9885e+08	2.67208e+08	1.64769e+08	1.91621e+08	175156121	5.05511e+08	1.8814e+08	5.87258e+08	1.85152	C27 H46 O4 S	466.313	9.073	465.306	No results	No results	Full match
Com_167_neg	0.789894	0.0478909	0.78125	1.8078	Cer-NS (d18:1/24:0)	6.32884e+07	3.77119e+07	3.36283e+07	4.31606e+07	5.05765e+07	8.18551e+07	4.18488e+07	5.45326e+07	5.93301e+07	2.73024e+07	2.65107e+07	3.44253e+07	3.81323e+06	5.05151e+06	6.7846e+06	7.19554e+07	1.72895	C42 H83 N O3	649.64	11.7	648.632	No results	Full match	No results
Com_176_neg	-0.626324	0.0480117	0.828125	1.70463	LPC 20:5	2.53497e+08	1.94698e+08	2.60087e+08	1.88597e+08	3.25841e+08	2.12725e+08	2.46822e+08	1.49418e+08	1.50192e+08	2.72597e+08	2.53544e+08	3.23988e+08	5.64391e+08	3.40167e+08	5.32499e+08	3.90061e+08	0.647825	C28 H48 N O7 P	587.325	8.676	586.317	No results	Invalid mass	No results
Com_141_neg	-0.297446	0.0481598	0.765625	1.72403	LPC 17:1	8.1558e+07	6.79691e+07	9.51928e+07	6.52959e+07	6.4721e+07	5.09396e+07	5.8304e+07	4.10101e+07	7.33854e+07	8.41882e+07	8.57281e+07	8.91769e+07	9.25579e+07	6.38022e+07	7.93488e+07	7.70082e+07	0.813692	C25 H50 N O7 P	571.35	9.372	570.344	No results	Invalid mass	No results
Com_9511_neg	0.699359	0.0482405	0.796875	1.74577	D-Phenylalanine	4.51797e+06	5.81199e+06	3.62772e+06	3.1243e+06	7.4864e+06	4.15512e+06	4.45822e+06	3.26451e+06	2.11505e+06	536453	1.027e+06	1.43332e+06	6.84279e+06	2.58455e+06	4.14622e+06	3.75989e+06	1.62378	C9 H11 N O2	165.079	5.709	164.072	No results	No results	Full match
Com_6180_pos	0.498568	0.0498376	0.796875	1.69428	1-(3,4-dimethylphenyl)-3-piperidinopyrrolidine-2,5-dione	1.68629e+06	1.71798e+06	2.93734e+06	1.91098e+06	3.87451e+06	2.1148e+06	2.81647e+06	2.03998e+06	1.28861e+06	1.2834e+06	1.67864e+06	801805	2.84976e+06	1.82126e+06	1.99298e+06	1.80154e+06	1.41281	C17 H22 N2 O2	286.168	6.152	287.175	Full match	No results	No results

[truncated: 23 more sheets: Fig1p, Fig1r, Fig1s, Fig1t, Fig1u, Fig1w,x, Fig1y, sfig1a-c, sfig2a-j, sfig2l,r, sfig2m,s, sfig2o,p,u,v, sfig3, sfig4a,d, sfig4b,c,e,f, sfig5a,b, sfig5c,d, sfig7b,c, sfig7d,e, sfig8a,b …]
