# Supplementary material for: Paternal preconceptional metformin exposure induces metabolic dysregulation in offspring
Source: Cell Discov. 2026 Jul 1;12:48. doi: 10.1038/s41421-026-00913-5 (PMC13320179; doi:10.1038/s41421-026-00913-5)
Supplement: Supplementary file 3 — Supplementary Dataset 2 [file 41421_2026_913_MOESM3_ESM.xlsx]

## Sheet: Male-offspring
Batch	Pat_ID ([Diet]-[Drug]-F0_[ID])	Group	LitterSize	SexRatio	P0-BW	F1_ID ([F0_ID]_[Sex]_[Pup])	F1-BW-(2-15w)	F1_Sire_used for F2 generation breeding-8w	F1-GTT-12w	F1-ITT-13w	F1-Body Composition-17w	F1-Serum(TG/LDL/HDL)-17w	F1-Serum(Insulin/HOMA-IR)-17w	F1-Plasma(Untargeted metabolomics)-17w	F1-Liver/Muscle (Untargeted metabolomics)-17w	F1-Organ index(Liver/gWAT/iWAT/BAT)-17w	F1-HE stained(gWAT/iWAT/BAT)-17w	F1-Oil red O (Liver)-17w	F1-Wb(insulin-)(Liver/Muscle)-17w	F1-Wb(insulin+)(Liver/Muscle)-17w	F2_ID ([F1_ID]_[Sex]_[Pup])	F2-BW-(4-12w)	F2-GTT-12w	F2-ITT-13w
A	CND-Veh-F0_1	CND-Veh	Yes	Yes	Yes	CND-Veh1_Male-F1_1	Yes				Yes					Yes		Yes			CND-Veh1_Male-F2_1	Yes
						CND-Veh1_Male-F1_2	Yes												Yes		CND-Veh1_Male-F2_2	Yes
						CND-Veh1_Male-F1_3			Yes	Yes		Yes	Yes								CND-Veh1_Male-F2_3		Yes	Yes
						CND-Veh1_Male-F1_4		Yes						Yes	Yes						CND-Veh1_Male-F2_4
A	CND-Veh-F0_2	CND-Veh	Yes	Yes	Yes	CND-Veh2_Male-F1_1	Yes				Yes					Yes		Yes
						CND-Veh2_Male-F1_2	Yes												Yes
						CND-Veh2_Male-F1_3			Yes	Yes		Yes	Yes
						CND-Veh2_Male-F1_4		Yes						Yes	Yes
A	CND-Veh-F0_3	CND-Veh	Yes	Yes	Yes	CND-Veh3_Male-F1_1	Yes				Yes					Yes	Yes	Yes			CND-Veh3_Male-F2_1	Yes
						CND-Veh3_Male-F1_2	Yes												Yes		CND-Veh3_Male-F2_2	Yes
						CND-Veh3_Male-F1_3			Yes	Yes		Yes	Yes								CND-Veh3_Male-F2_3		Yes	Yes
						CND-Veh3_Male-F1_4		Yes						Yes	Yes						CND-Veh3_Male-F2_4
A	CND-Veh-F0_4	CND-Veh	Yes	Yes	Yes	CND-Veh4_Male-F1_1	Yes				Yes					Yes	Yes	Yes			CND-Veh4_Male-F2_1	Yes
						CND-Veh4_Male-F1_2	Yes													Yes	CND-Veh4_Male-F2_2	Yes
						CND-Veh4_Male-F1_3			Yes	Yes		Yes	Yes								CND-Veh4_Male-F2_3		Yes	Yes
						CND-Veh4_Male-F1_4		Yes						Yes	Yes						CND-Veh4_Male-F2_4
A	CND-Veh-F0_5	CND-Veh	Yes	Yes	Yes	CND-Veh5_Male-F1_1	Yes				Yes					Yes	Yes	Yes			CND-Veh5_Male-F2_1	Yes
						CND-Veh5_Male-F1_2	Yes													Yes	CND-Veh5_Male-F2_2	Yes
						CND-Veh5_Male-F1_3			Yes	Yes		Yes	Yes								CND-Veh5_Male-F2_3		Yes	Yes
						CND-Veh5_Male-F1_4		Yes													CND-Veh5_Male-F2_4
A	CND-Veh-F0_6	CND-Veh	Yes	Yes	Yes	CND-Veh6_Male-F1_1	Yes									Yes	Yes	Yes			CND-Veh6_Male-F2_1	Yes
						CND-Veh6_Male-F1_2	Yes													Yes	CND-Veh6_Male-F2_2	Yes
						CND-Veh6_Male-F1_3			Yes	Yes		Yes	Yes								CND-Veh6_Male-F2_3		Yes	Yes
						CND-Veh6_Male-F1_4		Yes													CND-Veh6_Male-F2_4
A	CND-Veh-F0_7	CND-Veh	Yes	Yes	Yes	CND-Veh7_Male-F1_1	Yes									Yes	Yes	Yes
						CND-Veh7_Male-F1_2	Yes													Yes
						CND-Veh7_Male-F1_3			Yes	Yes		Yes
						CND-Veh7_Male-F1_4		Yes
A	CND-Veh-F0_8	CND-Veh	Yes	Yes	Yes	CND-Veh8_Male-F1_1	Yes									Yes	Yes	Yes			CND-Veh8_Male-F2_1		Yes	Yes
						CND-Veh8_Male-F1_2	Yes													Yes	CND-Veh8_Male-F2_2
						CND-Veh8_Male-F1_3			Yes	Yes		Yes									CND-Veh8_Male-F2_3
						CND-Veh8_Male-F1_4		Yes													CND-Veh8_Male-F2_4
A	CND-Veh-F0_9	CND-Veh	Yes	Yes	Yes	CND-Veh9_Male-F1_1	Yes									Yes	Yes	Yes			CND-Veh9_Male-F2_1		Yes
						CND-Veh9_Male-F1_2	Yes													Yes	CND-Veh9_Male-F2_2
						CND-Veh9_Male-F1_3			Yes	Yes		Yes									CND-Veh9_Male-F2_3
						CND-Veh9_Male-F1_4		Yes													CND-Veh9_Male-F2_4
A	CND-Veh-F0_10	CND-Veh	Yes	Yes	Yes	CND-Veh10_Male-F1_1	Yes									Yes	Yes	Yes			CND-Veh10_Male-F2_1		Yes
						CND-Veh10_Male-F1_2	Yes														CND-Veh10_Male-F2_2
						CND-Veh10_Male-F1_3			Yes	Yes		Yes									CND-Veh10_Male-F2_3
						CND-Veh10_Male-F1_4		Yes													CND-Veh10_Male-F2_4
A	CND-Veh-F0_11	CND-Veh	Yes	Yes	Yes	CND-Veh11_Male-F1_1	Yes														CND-Veh11_Male-F2_1		Yes
						CND-Veh11_Male-F1_2	Yes														CND-Veh11_Male-F2_2
						CND-Veh11_Male-F1_3			Yes	Yes		Yes									CND-Veh11_Male-F2_3
						CND-Veh11_Male-F1_4		Yes													CND-Veh11_Male-F2_4
A	CND-Veh-F0_12	CND-Veh	Yes	Yes	Yes	CND-Veh12_Male-F1_1	Yes														CND-Veh12_Male-F2_1		Yes
						CND-Veh12_Male-F1_2	Yes														CND-Veh12_Male-F2_2
						CND-Veh12_Male-F1_3			Yes	Yes		Yes									CND-Veh12_Male-F2_3
						CND-Veh12_Male-F1_4		Yes													CND-Veh12_Male-F2_4
A	CND-Met-F0_1	CND-Met	Yes	Yes	Yes	CND-Met1_Male-F1_1	Yes				Yes					Yes		Yes			CND-Met1_Male-F2_1	Yes
						CND-Met1_Male-F1_2	Yes												Yes		CND-Met1_Male-F2_2	Yes
						CND-Met1_Male-F1_3			Yes	Yes		Yes	Yes								CND-Met1_Male-F2_3		Yes	Yes
						CND-Met1_Male-F1_4		Yes						Yes	Yes						CND-Met1_Male-F2_4
A	CND-Met-F0_2	CND-Met	Yes	Yes	Yes	CND-Met2_Male-F1_1	Yes				Yes					Yes		Yes			CND-Met2_Male-F2_1	Yes
						CND-Met2_Male-F1_2	Yes												Yes		CND-Met2_Male-F2_2	Yes
						CND-Met2_Male-F1_3			Yes	Yes		Yes	Yes								CND-Met2_Male-F2_3		Yes	Yes
						CND-Met2_Male-F1_4		Yes						Yes	Yes						CND-Met2_Male-F2_4
A	CND-Met-F0_3	CND-Met	Yes	Yes	Yes	CND-Met3_Male-F1_1	Yes				Yes					Yes	Yes	Yes			CND-Met3_Male-F2_1	Yes
						CND-Met3_Male-F1_2	Yes												Yes		CND-Met3_Male-F2_2	Yes
						CND-Met3_Male-F1_3			Yes	Yes		Yes	Yes								CND-Met3_Male-F2_3		Yes	Yes
						CND-Met3_Male-F1_4		Yes						Yes	Yes						CND-Met3_Male-F2_4
A	CND-Met-F0_4	CND-Met	Yes	Yes	Yes	CND-Met4_Male-F1_1	Yes				Yes					Yes	Yes	Yes
						CND-Met4_Male-F1_2	Yes													Yes
						CND-Met4_Male-F1_3			Yes	Yes		Yes	Yes
						CND-Met4_Male-F1_4		Yes						Yes	Yes
A	CND-Met-F0_5	CND-Met	Yes	Yes	Yes	CND-Met5_Male-F1_1	Yes				Yes					Yes	Yes	Yes			CND-Met5_Male-F2_1	Yes
						CND-Met5_Male-F1_2	Yes													Yes	CND-Met5_Male-F2_2	Yes
						CND-Met5_Male-F1_3			Yes	Yes		Yes	Yes								CND-Met5_Male-F2_3		Yes	Yes
						CND-Met5_Male-F1_4		Yes													CND-Met5_Male-F2_4
A	CND-Met-F0_6	CND-Met	Yes	Yes	Yes	CND-Met6_Male-F1_1	Yes									Yes	Yes	Yes			CND-Met6_Male-F2_1	Yes
						CND-Met6_Male-F1_2	Yes													Yes	CND-Met6_Male-F2_2	Yes
						CND-Met6_Male-F1_3			Yes	Yes		Yes	Yes								CND-Met6_Male-F2_3		Yes	Yes
						CND-Met6_Male-F1_4		Yes													CND-Met6_Male-F2_4
A	CND-Met-F0_7	CND-Met	Yes	Yes	Yes	CND-Met7_Male-F1_1	Yes									Yes	Yes	Yes			CND-Met7_Male-F2_1	Yes
						CND-Met7_Male-F1_2	Yes													Yes	CND-Met7_Male-F2_2	Yes
						CND-Met7_Male-F1_3			Yes	Yes		Yes									CND-Met7_Male-F2_3		Yes	Yes
						CND-Met7_Male-F1_4		Yes													CND-Met7_Male-F2_4
A	CND-Met-F0_8	CND-Met	Yes	Yes	Yes	CND-Met8_Male-F1_1	Yes									Yes	Yes	Yes			CND-Met8_Male-F2_1		Yes	Yes
						CND-Met8_Male-F1_2	Yes													Yes	CND-Met8_Male-F2_2
						CND-Met8_Male-F1_3			Yes	Yes		Yes									CND-Met8_Male-F2_3
						CND-Met8_Male-F1_4		Yes													CND-Met8_Male-F2_4
A	CND-Met-F0_9	CND-Met	Yes	Yes	Yes	CND-Met9_Male-F1_1	Yes									Yes	Yes	Yes			CND-Met9_Male-F2_1		Yes	Yes
						CND-Met9_Male-F1_2	Yes													Yes	CND-Met9_Male-F2_2
						CND-Met9_Male-F1_3			Yes	Yes		Yes									CND-Met9_Male-F2_3
						CND-Met9_Male-F1_4		Yes													CND-Met9_Male-F2_4
A	CND-Met-F0_10	CND-Met	Yes	Yes	Yes	CND-Met10_Male-F1_1	Yes									Yes	Yes	Yes			CND-Met10_Male-F2_1		Yes	Yes
						CND-Met10_Male-F1_2	Yes														CND-Met10_Male-F2_2
						CND-Met10_Male-F1_3			Yes	Yes		Yes									CND-Met10_Male-F2_3
						CND-Met10_Male-F1_4		Yes													CND-Met10_Male-F2_4
A	CND-Met-F0_11	CND-Met	Yes	Yes	Yes	CND-Met11_Male-F1_1	Yes														CND-Met11_Male-F2_1		Yes
						CND-Met11_Male-F1_2	Yes														CND-Met11_Male-F2_2
						CND-Met11_Male-F1_3			Yes	Yes		Yes									CND-Met11_Male-F2_3
						CND-Met11_Male-F1_4		Yes													CND-Met11_Male-F2_4
A	CND-Met-F0_12	CND-Met	Yes	Yes	Yes	CND-Met12_Male-F1_1	Yes														CND-Met12_Male-F2_1		Yes
						CND-Met12_Male-F1_2	Yes														CND-Met12_Male-F2_2
						CND-Met12_Male-F1_3			Yes	Yes		Yes									CND-Met12_Male-F2_3
						CND-Met12_Male-F1_4		Yes													CND-Met12_Male-F2_4
Batch	Pat_ID ([Diet]-[Drug]-F0_[ID])	Group	LitterSize	SexRatio	P0-BW	F1_ID ([F0_ID]_[Sex]_[Pup])	F1-BW-(2-15w)	F1-GTT-12w
B	CND-Veh-F0_1	CND-Veh	Yes	Yes	Yes	CND-Veh1_Male-F1_1	Yes
						CND-Veh1_Male-F1_2	Yes
						CND-Veh1_Male-F1_3		Yes
						CND-Veh1_Male-F1_4
B	CND-Veh-F0_2	CND-Veh	Yes	Yes	Yes	CND-Veh2_Male-F1_1	Yes
						CND-Veh2_Male-F1_2	Yes
						CND-Veh2_Male-F1_3		Yes
						CND-Veh2_Male-F1_4
B	CND-Veh-F0_3	CND-Veh	Yes	Yes	Yes	CND-Veh3_Male-F1_1	Yes
						CND-Veh3_Male-F1_2	Yes
						CND-Veh3_Male-F1_3		Yes
						CND-Veh3_Male-F1_4
B	CND-Veh-F0_4	CND-Veh	Yes	Yes	Yes	CND-Veh4_Male-F1_1	Yes
						CND-Veh4_Male-F1_2	Yes
						CND-Veh4_Male-F1_3		Yes
						CND-Veh4_Male-F1_4
B	CND-Veh-F0_5	CND-Veh	Yes	Yes	Yes	CND-Veh5_Male-F1_1	Yes
						CND-Veh5_Male-F1_2	Yes
						CND-Veh5_Male-F1_3		Yes
						CND-Veh5_Male-F1_4
B	CND-Veh-F0_6	CND-Veh	Yes	Yes	Yes	CND-Veh6_Male-F1_1	Yes
						CND-Veh6_Male-F1_2	Yes
						CND-Veh6_Male-F1_3		Yes
						CND-Veh6_Male-F1_4
B	CND-Veh-F0_7	CND-Veh	Yes	Yes	Yes	CND-Veh7_Male-F1_1	Yes
						CND-Veh7_Male-F1_2	Yes
						CND-Veh7_Male-F1_3
						CND-Veh7_Male-F1_4
B	CND-Veh-F0_8	CND-Veh	Yes	Yes	Yes	CND-Veh8_Male-F1_1	Yes
						CND-Veh8_Male-F1_2	Yes
						CND-Veh8_Male-F1_3
						CND-Veh8_Male-F1_4
B	CND-Veh-F0_9	CND-Veh	Yes	Yes	Yes	CND-Veh9_Male-F1_1	Yes
						CND-Veh9_Male-F1_2	Yes
						CND-Veh9_Male-F1_3
						CND-Veh9_Male-F1_4
B	CND-Met-F0_1	CND-Met	Yes	Yes	Yes	CND-Met1_Male-F1_1	Yes
						CND-Met1_Male-F1_2	Yes
						CND-Met1_Male-F1_3		Yes
						CND-Met1_Male-F1_4
B	CND-Met-F0_2	CND-Met	Yes	Yes	Yes	CND-Met2_Male-F1_1	Yes
						CND-Met2_Male-F1_2	Yes
						CND-Met2_Male-F1_3		Yes
						CND-Met2_Male-F1_4
B	CND-Met-F0_3	CND-Met	Yes	Yes	Yes	CND-Met3_Male-F1_1	Yes
						CND-Met3_Male-F1_2	Yes
						CND-Met3_Male-F1_3		Yes
						CND-Met3_Male-F1_4
B	CND-Met-F0_4	CND-Met	Yes	Yes	Yes	CND-Met4_Male-F1_1	Yes
						CND-Met4_Male-F1_2	Yes
						CND-Met4_Male-F1_3		Yes
						CND-Met4_Male-F1_4
B	CND-Met-F0_5	CND-Met	Yes	Yes	Yes	CND-Met5_Male-F1_1	Yes
						CND-Met5_Male-F1_2	Yes
						CND-Met5_Male-F1_3		Yes
						CND-Met5_Male-F1_4
B	CND-Met-F0_6	CND-Met	Yes	Yes	Yes	CND-Met6_Male-F1_1	Yes
						CND-Met6_Male-F1_2	Yes
						CND-Met6_Male-F1_3		Yes
						CND-Met6_Male-F1_4
B	HFD-Veh-F0_1	HFD-Veh	Yes	Yes	Yes	HFD-Veh1_Male-F1_1	Yes
						HFD-Veh1_Male-F1_2	Yes
						HFD-Veh1_Male-F1_3		Yes
						HFD-Veh1_Male-F1_4
B	HFD-Veh-F0_2	HFD-Veh	Yes	Yes	Yes	HFD-Veh2_Male-F1_1	Yes
						HFD-Veh2_Male-F1_2	Yes
						HFD-Veh2_Male-F1_3		Yes
						HFD-Veh2_Male-F1_4
B	HFD-Veh-F0_3	HFD-Veh	Yes	Yes	Yes	HFD-Veh3_Male-F1_1	Yes
						HFD-Veh3_Male-F1_2	Yes
						HFD-Veh3_Male-F1_3		Yes
						HFD-Veh3_Male-F1_4
B	HFD-Veh-F0_4	HFD-Veh	Yes	Yes	Yes	HFD-Veh4_Male-F1_1	Yes
						HFD-Veh4_Male-F1_2	Yes
						HFD-Veh4_Male-F1_3		Yes
						HFD-Veh4_Male-F1_4
B	HFD-Veh-F0_5	HFD-Veh	Yes	Yes	Yes	HFD-Veh5_Male-F1_1	Yes
						HFD-Veh5_Male-F1_2	Yes
						HFD-Veh5_Male-F1_3		Yes
						HFD-Veh5_Male-F1_4
B	HFD-Veh-F0_6	HFD-Veh	Yes	Yes	Yes	HFD-Veh6_Male-F1_1	Yes
						HFD-Veh6_Male-F1_2	Yes
						HFD-Veh6_Male-F1_3		Yes
						HFD-Veh6_Male-F1_4
B	HFD-Veh-F0_7	HFD-Veh	Yes	Yes	Yes	HFD-Veh7_Male-F1_1	Yes
						HFD-Veh7_Male-F1_2	Yes
						HFD-Veh7_Male-F1_3
						HFD-Veh7_Male-F1_4
B	HFD-Met-F0_1	HFD-Met	Yes	Yes	Yes	HFD-Met1_Male-F1_1	Yes
						HFD-Met1_Male-F1_2	Yes
						HFD-Met1_Male-F1_3		Yes
						HFD-Met1_Male-F1_4
B	HFD-Met-F0_2	HFD-Met	Yes	Yes	Yes	HFD-Met2_Male-F1_1	Yes
						HFD-Met2_Male-F1_2	Yes
						HFD-Met2_Male-F1_3		Yes
						HFD-Met2_Male-F1_4
B	HFD-Met-F0_3	HFD-Met	Yes	Yes	Yes	HFD-Met3_Male-F1_1	Yes
						HFD-Met3_Male-F1_2	Yes
						HFD-Met3_Male-F1_3		Yes
						HFD-Met3_Male-F1_4
B	HFD-Met-F0_4	HFD-Met	Yes	Yes	Yes	HFD-Met4_Male-F1_1	Yes
						HFD-Met4_Male-F1_2	Yes
						HFD-Met4_Male-F1_3		Yes
						HFD-Met4_Male-F1_4
B	HFD-Met-F0_5	HFD-Met	Yes	Yes	Yes	HFD-Met5_Male-F1_1	Yes
						HFD-Met5_Male-F1_2	Yes
						HFD-Met5_Male-F1_3		Yes
						HFD-Met5_Male-F1_4
B	HFD-Met-F0_6	HFD-Met	Yes	Yes	Yes	HFD-Met6_Male-F1_1	Yes
						HFD-Met6_Male-F1_2	Yes
						HFD-Met6_Male-F1_3		Yes
						HFD-Met6_Male-F1_4
B	HFD-Met-F0_7	HFD-Met	Yes	Yes	Yes	HFD-Met7_Male-F1_1	Yes
						HFD-Met7_Male-F1_2	Yes
						HFD-Met7_Male-F1_3
						HFD-Met7_Male-F1_4
B	CND-Veh-WD-F0_1	CND-Veh-WD	Yes	Yes	Yes	CND-Veh-WD1_Male-F1_1	Yes
						CND-Veh-WD1_Male-F1_2	Yes
						CND-Veh-WD1_Male-F1_3		Yes
						CND-Veh-WD1_Male-F1_4
B	CND-Veh-WD-F0_2	CND-Veh-WD	Yes	Yes	Yes	CND-Veh-WD2_Male-F1_1	Yes
						CND-Veh-WD2_Male-F1_2	Yes
						CND-Veh-WD2_Male-F1_3		Yes
						CND-Veh-WD2_Male-F1_4
B	CND-Veh-WD-F0_3	CND-Veh-WD	Yes	Yes	Yes	CND-Veh-WD3_Male-F1_1	Yes
						CND-Veh-WD3_Male-F1_2	Yes
						CND-Veh-WD3_Male-F1_3		Yes
						CND-Veh-WD3_Male-F1_4
B	CND-Veh-WD-F0_4	CND-Veh-WD	Yes	Yes	Yes	CND-Veh-WD4_Male-F1_1	Yes
						CND-Veh-WD4_Male-F1_2	Yes
						CND-Veh-WD4_Male-F1_3		Yes
						CND-Veh-WD4_Male-F1_4
B	CND-Veh-WD-F0_5	CND-Veh-WD	Yes	Yes	Yes	CND-Veh-WD5_Male-F1_1	Yes
						CND-Veh-WD5_Male-F1_2	Yes
						CND-Veh-WD5_Male-F1_3		Yes
						CND-Veh-WD5_Male-F1_4
B	CND-Veh-WD-F0_6	CND-Veh-WD	Yes	Yes	Yes	CND-Veh-WD6_Male-F1_1	Yes
						CND-Veh-WD6_Male-F1_2	Yes
						CND-Veh-WD6_Male-F1_3		Yes
						CND-Veh-WD6_Male-F1_4
B	CND-Met-WD-F0_1	CND-Met-WD	Yes	Yes	Yes	CND-Met-WD1_Male-F1_1	Yes
						CND-Met-WD1_Male-F1_2	Yes
						CND-Met-WD1_Male-F1_3		Yes
						CND-Met-WD1_Male-F1_4
B	CND-Met-WD-F0_2	CND-Met-WD	Yes	Yes	Yes	CND-Met-WD2_Male-F1_1	Yes
						CND-Met-WD2_Male-F1_2	Yes
						CND-Met-WD2_Male-F1_3		Yes
						CND-Met-WD2_Male-F1_4
B	CND-Met-WD-F0_3	CND-Met-WD	Yes	Yes	Yes	CND-Met-WD3_Male-F1_1	Yes
						CND-Met-WD3_Male-F1_2	Yes
						CND-Met-WD3_Male-F1_3		Yes
						CND-Met-WD3_Male-F1_4
B	CND-Met-WD-F0_4	CND-Met-WD	Yes	Yes	Yes	CND-Met-WD4_Male-F1_1	Yes
						CND-Met-WD4_Male-F1_2	Yes
						CND-Met-WD4_Male-F1_3		Yes
						CND-Met-WD4_Male-F1_4
B	CND-Met-WD-F0_5	CND-Met-WD	Yes	Yes	Yes	CND-Met-WD5_Male-F1_1	Yes
						CND-Met-WD5_Male-F1_2	Yes
						CND-Met-WD5_Male-F1_3		Yes
						CND-Met-WD5_Male-F1_4
B	CND-Met-WD-F0_6	CND-Met-WD	Yes	Yes	Yes	CND-Met-WD6_Male-F1_1	Yes
						CND-Met-WD6_Male-F1_2	Yes
						CND-Met-WD6_Male-F1_3		Yes
						CND-Met-WD6_Male-F1_4
Batch	Pat_ID ([Diet]-[Drug]-F0_[ID])	Group	LitterSize	SexRatio	P0-BW	F1_ID ([F0_ID]_[Sex]_[Pup])	F1-BW-(8-12w)	F1-Plasma(Untargeted metabolomics)-12w	F1-GTT-12w	F1-Wb(insulin-)(Muscle)-12w	F1-Wb(insulin+)(Muscle)-12w	F1-BW-VB6-(8-12w)	F1-Plasma-VB6(Untargeted metabolomics)-12w	F1-GTT-VB6-12w	F1-Wb(insulin-)(Muscle)-VB6-12w	F1-Wb(insulin+)(Muscle)-VB6-12w
C	CND-Veh-F0_1	CND-Veh	Yes	Yes	Yes	CND-Veh1_Male-F1_1	Yes	Yes	Yes	Yes
						CND-Veh1_Male-F1_2						Yes	Yes	Yes	Yes
						CND-Veh1_Male-F1_3
						CND-Veh1_Male-F1_4
C	CND-Veh-F0_2	CND-Veh	Yes	Yes	Yes	CND-Veh2_Male-F1_1	Yes	Yes	Yes	Yes
						CND-Veh2_Male-F1_2						Yes	Yes	Yes	Yes
						CND-Veh2_Male-F1_3
						CND-Veh2_Male-F1_4
C	CND-Veh-F0_3	CND-Veh	Yes	Yes	Yes	CND-Veh3_Male-F1_1	Yes	Yes	Yes	Yes
						CND-Veh3_Male-F1_2						Yes	Yes	Yes	Yes
						CND-Veh3_Male-F1_3
						CND-Veh3_Male-F1_4
C	CND-Veh-F0_4	CND-Veh	Yes	Yes	Yes	CND-Veh4_Male-F1_1	Yes	Yes	Yes
						CND-Veh4_Male-F1_2						Yes	Yes	Yes
						CND-Veh4_Male-F1_3
						CND-Veh4_Male-F1_4
C	CND-Veh-F0_5	CND-Veh	Yes	Yes	Yes	CND-Veh5_Male-F1_1	Yes	Yes	Yes		Yes
						CND-Veh5_Male-F1_2						Yes	Yes	Yes		Yes
						CND-Veh5_Male-F1_3
						CND-Veh5_Male-F1_4
C	CND-Veh-F0_6	CND-Veh	Yes	Yes	Yes	CND-Veh6_Male-F1_1	Yes	Yes	Yes		Yes
						CND-Veh6_Male-F1_2						Yes	Yes	Yes		Yes
						CND-Veh6_Male-F1_3
						CND-Veh6_Male-F1_4
C	CND-Veh-F0_7	CND-Veh	Yes	Yes	Yes	CND-Veh7_Male-F1_1	Yes	Yes	Yes		yes
						CND-Veh7_Male-F1_2						Yes	Yes	Yes		yes
						CND-Veh7_Male-F1_3
						CND-Veh7_Male-F1_4
C	CND-Veh-F0_8	CND-Veh	Yes	Yes	Yes	CND-Veh8_Male-F1_1	Yes	Yes	Yes
						CND-Veh8_Male-F1_2						Yes	Yes	Yes
						CND-Veh8_Male-F1_3
						CND-Veh8_Male-F1_4
C	CND-Met-F0_1	CND-Met	Yes	Yes	Yes	CND-Met1_Male-F1_1	Yes	Yes	Yes	Yes
						CND-Met1_Male-F1_2						Yes	Yes	Yes	Yes
						CND-Met1_Male-F1_3
						CND-Met1_Male-F1_4
C	CND-Met-F0_2	CND-Met	Yes	Yes	Yes	CND-Met2_Male-F1_1	Yes	Yes	Yes	Yes
						CND-Met2_Male-F1_2						Yes	Yes	Yes	Yes
						CND-Met2_Male-F1_3
						CND-Met2_Male-F1_4
C	CND-Met-F0_3	CND-Met	Yes	Yes	Yes	CND-Met3_Male-F1_1	Yes	Yes	Yes	Yes
						CND-Met3_Male-F1_2						Yes	Yes	Yes	Yes
						CND-Met3_Male-F1_3
						CND-Met3_Male-F1_4
C	CND-Met-F0_4	CND-Met	Yes	Yes	Yes	CND-Met4_Male-F1_1	Yes	Yes	Yes
						CND-Met4_Male-F1_2						Yes	Yes	Yes
						CND-Met4_Male-F1_3
						CND-Met4_Male-F1_4
C	CND-Met-F0_5	CND-Met	Yes	Yes	Yes	CND-Met5_Male-F1_1	Yes	Yes	Yes		Yes
						CND-Met5_Male-F1_2						Yes	Yes	Yes		Yes
						CND-Met5_Male-F1_3
						CND-Met5_Male-F1_4
C	CND-Met-F0_6	CND-Met	Yes	Yes	Yes	CND-Met6_Male-F1_1	Yes	Yes	Yes		Yes
						CND-Met6_Male-F1_2						Yes	Yes	Yes		Yes
						CND-Met6_Male-F1_3
						CND-Met6_Male-F1_4
C	CND-Met-F0_7	CND-Met	Yes	Yes	Yes	CND-Met7_Male-F1_1	Yes	Yes	Yes		yes
						CND-Met7_Male-F1_2						Yes	Yes	Yes		yes
						CND-Met7_Male-F1_3
						CND-Met7_Male-F1_4
C	CND-Met-F0_8	CND-Met	Yes	Yes	Yes	CND-Met8_Male-F1_1	Yes	Yes	Yes
						CND-Met8_Male-F1_2						Yes	Yes	Yes
						CND-Met8_Male-F1_3
						CND-Met8_Male-F1_4

## Sheet: Female-offspring
Batch	Pat_ID ([Diet]-[Drug]-F0_[ID])	Group	LitterSize	SexRatio	P0-BW	F1_ID ([F0_ID]_[Sex]_[Pup])	F1-BW-(2-15w)	F1_Sire_used for F2 generation breeding-8w	F1-GTT-12w	F1-ITT-13w	F1-Body Composition-17w	F1-Serum(TG/LDL/HDL)-17w	F1-Serum(Insulin/HOMA-IR)-17w	F1-Plasma(Untargeted metabolomics)-17w	F1-Liver/Muscle (Untargeted metabolomics)-17w	F1-Organ index(Liver/gWAT/iWAT/BAT)-17w	F1-HE stained(gWAT/iWAT/BAT)-17w	F1-Oil red O (Liver)-17w	F1-Wb(insulin-)(Liver/Muscle)-17w	F1-Wb(insulin+)(Liver/Muscle)-17w	F2_ID ([F1_ID]_[Sex]_[Pup])	F2-BW-(4-12w)	F2-GTT-12w	F2-ITT-13w
A	CND-Veh-F0_1	CND-Veh	Yes	Yes	Yes	CND-Veh1_Female-F1_1	Yes				Yes					Yes		Yes			CND-Veh1_Female-F2_1	Yes
						CND-Veh1_Female-F1_2	Yes												Yes		CND-Veh1_Female-F2_2	Yes
						CND-Veh1_Female-F1_3			Yes	Yes		Yes	Yes								CND-Veh1_Female-F2_3		Yes	Yes
						CND-Veh1_Female-F1_4		Yes						Yes	Yes						CND-Veh1_Female-F2_4
A	CND-Veh-F0_2	CND-Veh	Yes	Yes	Yes	CND-Veh2_Female-F1_1	Yes				Yes					Yes		Yes
						CND-Veh2_Female-F1_2	Yes												Yes
						CND-Veh2_Female-F1_3			Yes	Yes		Yes	Yes
						CND-Veh2_Female-F1_4		Yes						Yes	Yes
A	CND-Veh-F0_3	CND-Veh	Yes	Yes	Yes	CND-Veh3_Female-F1_1	Yes				Yes					Yes	Yes	Yes			CND-Veh3_Female-F2_1	Yes
						CND-Veh3_Female-F1_2	Yes												Yes		CND-Veh3_Female-F2_2	Yes
						CND-Veh3_Female-F1_3			Yes	Yes		Yes	Yes								CND-Veh3_Female-F2_3		Yes	Yes
						CND-Veh3_Female-F1_4		Yes						Yes	Yes						CND-Veh3_Female-F2_4
A	CND-Veh-F0_4	CND-Veh	Yes	Yes	Yes	CND-Veh4_Female-F1_1	Yes				Yes					Yes	Yes	Yes			CND-Veh4_Female-F2_1	Yes
						CND-Veh4_Female-F1_2	Yes													Yes	CND-Veh4_Female-F2_2	Yes
						CND-Veh4_Female-F1_3			Yes	Yes		Yes	Yes								CND-Veh4_Female-F2_3		Yes	Yes
						CND-Veh4_Female-F1_4		Yes						Yes	Yes						CND-Veh4_Female-F2_4
A	CND-Veh-F0_5	CND-Veh	Yes	Yes	Yes	CND-Veh5_Female-F1_1	Yes				Yes					Yes	Yes	Yes			CND-Veh5_Female-F2_1	Yes
						CND-Veh5_Female-F1_2	Yes													Yes	CND-Veh5_Female-F2_2	Yes
						CND-Veh5_Female-F1_3			Yes	Yes		Yes	Yes								CND-Veh5_Female-F2_3		Yes	Yes
						CND-Veh5_Female-F1_4		Yes													CND-Veh5_Female-F2_4
A	CND-Veh-F0_6	CND-Veh	Yes	Yes	Yes	CND-Veh6_Female-F1_1	Yes									Yes	Yes	Yes			CND-Veh6_Female-F2_1	Yes
						CND-Veh6_Female-F1_2	Yes													Yes	CND-Veh6_Female-F2_2	Yes
						CND-Veh6_Female-F1_3			Yes	Yes		Yes	Yes								CND-Veh6_Female-F2_3		Yes	Yes
						CND-Veh6_Female-F1_4		Yes													CND-Veh6_Female-F2_4
A	CND-Veh-F0_7	CND-Veh	Yes	Yes	Yes	CND-Veh7_Female-F1_1	Yes									Yes	Yes	Yes
						CND-Veh7_Female-F1_2	Yes													Yes
						CND-Veh7_Female-F1_3			Yes	Yes		Yes
						CND-Veh7_Female-F1_4		Yes
A	CND-Veh-F0_8	CND-Veh	Yes	Yes	Yes	CND-Veh8_Female-F1_1	Yes									Yes	Yes	Yes			CND-Veh8_Female-F2_1		Yes	Yes
						CND-Veh8_Female-F1_2	Yes													Yes	CND-Veh8_Female-F2_2
						CND-Veh8_Female-F1_3			Yes	Yes		Yes									CND-Veh8_Female-F2_3
						CND-Veh8_Female-F1_4		Yes													CND-Veh8_Female-F2_4
A	CND-Veh-F0_9	CND-Veh	Yes	Yes	Yes	CND-Veh9_Female-F1_1	Yes									Yes	Yes	Yes
						CND-Veh9_Female-F1_2	Yes													Yes
						CND-Veh9_Female-F1_3			Yes	Yes		Yes
						CND-Veh9_Female-F1_4		Yes
A	CND-Veh-F0_10	CND-Veh	Yes	Yes	Yes	CND-Veh10_Female-F1_1	Yes									Yes	Yes	Yes			CND-Veh10_Female-F2_1		Yes	Yes
						CND-Veh10_Female-F1_2	Yes														CND-Veh10_Female-F2_2
						CND-Veh10_Female-F1_3			Yes	Yes		Yes									CND-Veh10_Female-F2_3
						CND-Veh10_Female-F1_4		Yes													CND-Veh10_Female-F2_4
A	CND-Veh-F0_11	CND-Veh	Yes	Yes	Yes	CND-Veh11_Female-F1_1	Yes														CND-Veh11_Female-F2_1			Yes
						CND-Veh11_Female-F1_2	Yes														CND-Veh11_Female-F2_2
						CND-Veh11_Female-F1_3			Yes	Yes		Yes									CND-Veh11_Female-F2_3
						CND-Veh11_Female-F1_4		Yes													CND-Veh11_Female-F2_4
A	CND-Veh-F0_12	CND-Veh	Yes	Yes	Yes	CND-Veh12_Female-F1_1	Yes														CND-Veh12_Female-F2_1			Yes
						CND-Veh12_Female-F1_2	Yes														CND-Veh12_Female-F2_2
						CND-Veh12_Female-F1_3			Yes	Yes		Yes									CND-Veh12_Female-F2_3
						CND-Veh12_Female-F1_4		Yes													CND-Veh12_Female-F2_4
A	CND-Met-F0_1	CND-Met	Yes	Yes	Yes	CND-Met1_Female-F1_1	Yes				Yes					Yes		Yes			CND-Met1_Female-F2_1	Yes
						CND-Met1_Female-F1_2	Yes												Yes		CND-Met1_Female-F2_2	Yes
						CND-Met1_Female-F1_3			Yes	Yes		Yes	Yes								CND-Met1_Female-F2_3		Yes	Yes
						CND-Met1_Female-F1_4		Yes						Yes	Yes						CND-Met1_Female-F2_4
A	CND-Met-F0_2	CND-Met	Yes	Yes	Yes	CND-Met2_Female-F1_1	Yes				Yes					Yes		Yes			CND-Met2_Female-F2_1	Yes
						CND-Met2_Female-F1_2	Yes												Yes		CND-Met2_Female-F2_2	Yes
						CND-Met2_Female-F1_3			Yes	Yes		Yes	Yes								CND-Met2_Female-F2_3		Yes	Yes
						CND-Met2_Female-F1_4		Yes						Yes	Yes						CND-Met2_Female-F2_4
A	CND-Met-F0_3	CND-Met	Yes	Yes	Yes	CND-Met3_Female-F1_1	Yes				Yes					Yes	Yes	Yes			CND-Met3_Female-F2_1	Yes
						CND-Met3_Female-F1_2	Yes												Yes		CND-Met3_Female-F2_2	Yes
						CND-Met3_Female-F1_3			Yes	Yes		Yes	Yes								CND-Met3_Female-F2_3		Yes	Yes
						CND-Met3_Female-F1_4		Yes						Yes	Yes						CND-Met3_Female-F2_4
A	CND-Met-F0_4	CND-Met	Yes	Yes	Yes	CND-Met4_Female-F1_1	Yes				Yes					Yes	Yes	Yes
						CND-Met4_Female-F1_2	Yes													Yes
						CND-Met4_Female-F1_3			Yes	Yes		Yes	Yes
						CND-Met4_Female-F1_4		Yes						Yes	Yes
A	CND-Met-F0_5	CND-Met	Yes	Yes	Yes	CND-Met5_Female-F1_1	Yes				Yes					Yes	Yes	Yes			CND-Met5_Female-F2_1	Yes
						CND-Met5_Female-F1_2	Yes													Yes	CND-Met5_Female-F2_2	Yes
						CND-Met5_Female-F1_3			Yes	Yes		Yes	Yes								CND-Met5_Female-F2_3		Yes	Yes
						CND-Met5_Female-F1_4		Yes													CND-Met5_Female-F2_4
A	CND-Met-F0_6	CND-Met	Yes	Yes	Yes	CND-Met6_Female-F1_1	Yes									Yes	Yes	Yes			CND-Met6_Female-F2_1	Yes
						CND-Met6_Female-F1_2	Yes													Yes	CND-Met6_Female-F2_2	Yes
						CND-Met6_Female-F1_3			Yes	Yes		Yes	Yes								CND-Met6_Female-F2_3		Yes	Yes
						CND-Met6_Female-F1_4		Yes													CND-Met6_Female-F2_4
A	CND-Met-F0_7	CND-Met	Yes	Yes	Yes	CND-Met7_Female-F1_1	Yes									Yes	Yes	Yes			CND-Met7_Female-F2_1	Yes
						CND-Met7_Female-F1_2	Yes													Yes	CND-Met7_Female-F2_2	Yes
						CND-Met7_Female-F1_3			Yes	Yes		Yes									CND-Met7_Female-F2_3		Yes	Yes
						CND-Met7_Female-F1_4		Yes													CND-Met7_Female-F2_4
A	CND-Met-F0_8	CND-Met	Yes	Yes	Yes	CND-Met8_Female-F1_1	Yes									Yes	Yes	Yes			CND-Met8_Female-F2_1		Yes	Yes
						CND-Met8_Female-F1_2	Yes													Yes	CND-Met8_Female-F2_2
						CND-Met8_Female-F1_3			Yes	Yes		Yes									CND-Met8_Female-F2_3
						CND-Met8_Female-F1_4		Yes													CND-Met8_Female-F2_4
A	CND-Met-F0_9	CND-Met	Yes	Yes	Yes	CND-Met9_Female-F1_1	Yes									Yes	Yes	Yes			CND-Met9_Female-F2_1		Yes	Yes
						CND-Met9_Female-F1_2	Yes													Yes	CND-Met9_Female-F2_2
						CND-Met9_Female-F1_3			Yes	Yes		Yes									CND-Met9_Female-F2_3
						CND-Met9_Female-F1_4		Yes													CND-Met9_Female-F2_4
A	CND-Met-F0_10	CND-Met	Yes	Yes	Yes	CND-Met10_Female-F1_1	Yes									Yes	Yes	Yes			CND-Met10_Female-F2_1		Yes	Yes
						CND-Met10_Female-F1_2	Yes														CND-Met10_Female-F2_2
						CND-Met10_Female-F1_3			Yes	Yes		Yes									CND-Met10_Female-F2_3
						CND-Met10_Female-F1_4		Yes													CND-Met10_Female-F2_4
A	CND-Met-F0_11	CND-Met	Yes	Yes	Yes	CND-Met11_Female-F1_1	Yes
						CND-Met11_Female-F1_2	Yes
						CND-Met11_Female-F1_3			Yes	Yes		Yes
						CND-Met11_Female-F1_4		Yes
A	CND-Met-F0_12	CND-Met	Yes	Yes	Yes	CND-Met12_Female-F1_1	Yes														CND-Met12_Female-F2_1		Yes	Yes
						CND-Met12_Female-F1_2	Yes														CND-Met12_Female-F2_2
						CND-Met12_Female-F1_3			Yes	Yes		Yes									CND-Met12_Female-F2_3
						CND-Met12_Female-F1_4		Yes													CND-Met12_Female-F2_4
Batch	Pat_ID ([Diet]-[Drug]-F0_[ID])	Group	LitterSize	SexRatio	P0-BW	F1_ID ([F0_ID]_[Sex]_[Pup])	F1-BW-(2-15w)	F1-GTT-12w
B	CND-Veh-F0_1	CND-Veh	Yes	Yes	Yes	CND-Veh1_Female-F1_1	Yes
						CND-Veh1_Female-F1_2	Yes
						CND-Veh1_Female-F1_3		Yes
						CND-Veh1_Female-F1_4
B	CND-Veh-F0_2	CND-Veh	Yes	Yes	Yes	CND-Veh2_Female-F1_1	Yes
						CND-Veh2_Female-F1_2	Yes
						CND-Veh2_Female-F1_3		Yes
						CND-Veh2_Female-F1_4
B	CND-Veh-F0_3	CND-Veh	Yes	Yes	Yes	CND-Veh3_Female-F1_1	Yes
						CND-Veh3_Female-F1_2	Yes
						CND-Veh3_Female-F1_3		Yes
						CND-Veh3_Female-F1_4
B	CND-Veh-F0_4	CND-Veh	Yes	Yes	Yes	CND-Veh4_Female-F1_1	Yes
						CND-Veh4_Female-F1_2	Yes
						CND-Veh4_Female-F1_3		Yes
						CND-Veh4_Female-F1_4
B	CND-Veh-F0_5	CND-Veh	Yes	Yes	Yes	CND-Veh5_Female-F1_1	Yes
						CND-Veh5_Female-F1_2	Yes
						CND-Veh5_Female-F1_3		Yes
						CND-Veh5_Female-F1_4
B	CND-Veh-F0_6	CND-Veh	Yes	Yes	Yes	CND-Veh6_Female-F1_1	Yes
						CND-Veh6_Female-F1_2	Yes
						CND-Veh6_Female-F1_3		Yes
						CND-Veh6_Female-F1_4
B	CND-Veh-F0_7	CND-Veh	Yes	Yes	Yes	CND-Veh7_Female-F1_1	Yes
						CND-Veh7_Female-F1_2	Yes
						CND-Veh7_Female-F1_3
						CND-Veh7_Female-F1_4
B	CND-Veh-F0_8	CND-Veh	Yes	Yes	Yes	CND-Veh8_Female-F1_1	Yes
						CND-Veh8_Female-F1_2	Yes
						CND-Veh8_Female-F1_3
						CND-Veh8_Female-F1_4
B	CND-Veh-F0_9	CND-Veh	Yes	Yes	Yes	CND-Veh9_Female-F1_1	Yes
						CND-Veh9_Female-F1_2	Yes
						CND-Veh9_Female-F1_3
						CND-Veh9_Female-F1_4
B	CND-Met-F0_1	CND-Met	Yes	Yes	Yes	CND-Met1_Female-F1_1	Yes
						CND-Met1_Female-F1_2	Yes
						CND-Met1_Female-F1_3		Yes
						CND-Met1_Female-F1_4
B	CND-Met-F0_2	CND-Met	Yes	Yes	Yes	CND-Met2_Female-F1_1	Yes
						CND-Met2_Female-F1_2	Yes
						CND-Met2_Female-F1_3		Yes
						CND-Met2_Female-F1_4
B	CND-Met-F0_3	CND-Met	Yes	Yes	Yes	CND-Met3_Female-F1_1	Yes
						CND-Met3_Female-F1_2	Yes
						CND-Met3_Female-F1_3		Yes
						CND-Met3_Female-F1_4
B	CND-Met-F0_4	CND-Met	Yes	Yes	Yes	CND-Met4_Female-F1_1	Yes
						CND-Met4_Female-F1_2	Yes
						CND-Met4_Female-F1_3		Yes
						CND-Met4_Female-F1_4
B	CND-Met-F0_5	CND-Met	Yes	Yes	Yes	CND-Met5_Female-F1_1	Yes
						CND-Met5_Female-F1_2	Yes
						CND-Met5_Female-F1_3		Yes
						CND-Met5_Female-F1_4
B	CND-Met-F0_6	CND-Met	Yes	Yes	Yes	CND-Met6_Female-F1_1	Yes
						CND-Met6_Female-F1_2	Yes
						CND-Met6_Female-F1_3		Yes
						CND-Met6_Female-F1_4
B	HFD-Veh-F0_1	HFD-Veh	Yes	Yes	Yes	HFD-Veh1_Female-F1_1	Yes
						HFD-Veh1_Female-F1_2	Yes
						HFD-Veh1_Female-F1_3		Yes
						HFD-Veh1_Female-F1_4
B	HFD-Veh-F0_2	HFD-Veh	Yes	Yes	Yes	HFD-Veh2_Female-F1_1	Yes
						HFD-Veh2_Female-F1_2	Yes
						HFD-Veh2_Female-F1_3		Yes
						HFD-Veh2_Female-F1_4
B	HFD-Veh-F0_3	HFD-Veh	Yes	Yes	Yes	HFD-Veh3_Female-F1_1	Yes
						HFD-Veh3_Female-F1_2	Yes
						HFD-Veh3_Female-F1_3		Yes
						HFD-Veh3_Female-F1_4
B	HFD-Veh-F0_4	HFD-Veh	Yes	Yes	Yes	HFD-Veh4_Female-F1_1	Yes
						HFD-Veh4_Female-F1_2	Yes
						HFD-Veh4_Female-F1_3		Yes
						HFD-Veh4_Female-F1_4
B	HFD-Veh-F0_5	HFD-Veh	Yes	Yes	Yes	HFD-Veh5_Female-F1_1	Yes
						HFD-Veh5_Female-F1_2	Yes
						HFD-Veh5_Female-F1_3		Yes
						HFD-Veh5_Female-F1_4
B	HFD-Veh-F0_6	HFD-Veh	Yes	Yes	Yes	HFD-Veh6_Female-F1_1	Yes
						HFD-Veh6_Female-F1_2	Yes
						HFD-Veh6_Female-F1_3		Yes
						HFD-Veh6_Female-F1_4
B	HFD-Veh-F0_7	HFD-Veh	Yes	Yes	Yes	HFD-Veh7_Female-F1_1	Yes
						HFD-Veh7_Female-F1_2	Yes
						HFD-Veh7_Female-F1_3
						HFD-Veh7_Female-F1_4
B	HFD-Met-F0_1	HFD-Met	Yes	Yes	Yes	HFD-Met1_Female-F1_1	Yes
						HFD-Met1_Female-F1_2	Yes
						HFD-Met1_Female-F1_3		Yes
						HFD-Met1_Female-F1_4
B	HFD-Met-F0_2	HFD-Met	Yes	Yes	Yes	HFD-Met2_Female-F1_1	Yes
						HFD-Met2_Female-F1_2	Yes
						HFD-Met2_Female-F1_3		Yes
						HFD-Met2_Female-F1_4
B	HFD-Met-F0_3	HFD-Met	Yes	Yes	Yes	HFD-Met3_Female-F1_1	Yes
						HFD-Met3_Female-F1_2	Yes
						HFD-Met3_Female-F1_3		Yes
						HFD-Met3_Female-F1_4
B	HFD-Met-F0_4	HFD-Met	Yes	Yes	Yes	HFD-Met4_Female-F1_1	Yes
						HFD-Met4_Female-F1_2	Yes
						HFD-Met4_Female-F1_3		Yes
						HFD-Met4_Female-F1_4
B	HFD-Met-F0_5	HFD-Met	Yes	Yes	Yes	HFD-Met5_Female-F1_1	Yes
						HFD-Met5_Female-F1_2	Yes
						HFD-Met5_Female-F1_3		Yes
						HFD-Met5_Female-F1_4
B	HFD-Met-F0_6	HFD-Met	Yes	Yes	Yes	HFD-Met6_Female-F1_1	Yes
						HFD-Met6_Female-F1_2	Yes
						HFD-Met6_Female-F1_3		Yes
						HFD-Met6_Female-F1_4
B	HFD-Met-F0_7	HFD-Met	Yes	Yes	Yes	HFD-Met7_Female-F1_1	Yes
						HFD-Met7_Female-F1_2	Yes
						HFD-Met7_Female-F1_3
						HFD-Met7_Female-F1_4
B	CND-Veh-WD-F0_1	CND-Veh-WD	Yes	Yes	Yes	CND-Veh-WD1_Female-F1_1	Yes
						CND-Veh-WD1_Female-F1_2	Yes
						CND-Veh-WD1_Female-F1_3		Yes
						CND-Veh-WD1_Female-F1_4
B	CND-Veh-WD-F0_2	CND-Veh-WD	Yes	Yes	Yes	CND-Veh-WD2_Female-F1_1	Yes
						CND-Veh-WD2_Female-F1_2	Yes
						CND-Veh-WD2_Female-F1_3		Yes
						CND-Veh-WD2_Female-F1_4
B	CND-Veh-WD-F0_3	CND-Veh-WD	Yes	Yes	Yes	CND-Veh-WD3_Female-F1_1	Yes
						CND-Veh-WD3_Female-F1_2	Yes
						CND-Veh-WD3_Female-F1_3		Yes
						CND-Veh-WD3_Female-F1_4
B	CND-Veh-WD-F0_4	CND-Veh-WD	Yes	Yes	Yes	CND-Veh-WD4_Female-F1_1	Yes
						CND-Veh-WD4_Female-F1_2	Yes
						CND-Veh-WD4_Female-F1_3		Yes
						CND-Veh-WD4_Female-F1_4
B	CND-Veh-WD-F0_5	CND-Veh-WD	Yes	Yes	Yes	CND-Veh-WD5_Female-F1_1	Yes
						CND-Veh-WD5_Female-F1_2	Yes
						CND-Veh-WD5_Female-F1_3		Yes
						CND-Veh-WD5_Female-F1_4
B	CND-Veh-WD-F0_6	CND-Veh-WD	Yes	Yes	Yes	CND-Veh-WD6_Female-F1_1	Yes
						CND-Veh-WD6_Female-F1_2	Yes
						CND-Veh-WD6_Female-F1_3		Yes
						CND-Veh-WD6_Female-F1_4
B	CND-Met-WD-F0_1	CND-Met-WD	Yes	Yes	Yes	CND-Met-WD1_Female-F1_1	Yes
						CND-Met-WD1_Female-F1_2	Yes
						CND-Met-WD1_Female-F1_3		Yes
						CND-Met-WD1_Female-F1_4
B	CND-Met-WD-F0_2	CND-Met-WD	Yes	Yes	Yes	CND-Met-WD2_Female-F1_1	Yes
						CND-Met-WD2_Female-F1_2	Yes
						CND-Met-WD2_Female-F1_3		Yes
						CND-Met-WD2_Female-F1_4
B	CND-Met-WD-F0_3	CND-Met-WD	Yes	Yes	Yes	CND-Met-WD3_Female-F1_1	Yes
						CND-Met-WD3_Female-F1_2	Yes
						CND-Met-WD3_Female-F1_3		Yes
						CND-Met-WD3_Female-F1_4
B	CND-Met-WD-F0_4	CND-Met-WD	Yes	Yes	Yes	CND-Met-WD4_Female-F1_1	Yes
						CND-Met-WD4_Female-F1_2	Yes
						CND-Met-WD4_Female-F1_3		Yes
						CND-Met-WD4_Female-F1_4
B	CND-Met-WD-F0_5	CND-Met-WD	Yes	Yes	Yes	CND-Met-WD5_Female-F1_1	Yes
						CND-Met-WD5_Female-F1_2	Yes
						CND-Met-WD5_Female-F1_3		Yes
						CND-Met-WD5_Female-F1_4
B	CND-Met-WD-F0_6	CND-Met-WD	Yes	Yes	Yes	CND-Met-WD6_Female-F1_1	Yes
						CND-Met-WD6_Female-F1_2	Yes
						CND-Met-WD6_Female-F1_3		Yes
						CND-Met-WD6_Female-F1_4
Batch	Pat_ID ([Diet]-[Drug]-F0_[ID])	Group	LitterSize	SexRatio	P0-BW	F1_ID ([F0_ID]_[Sex]_[Pup])	F1-BW-(8-12w)	F1-Plasma(Untargeted metabolomics)-12w	F1-GTT-12w	F1-Wb(insulin-)(Muscle)-12w	F1-Wb(insulin+)(Muscle)-12w	F1-BW-VB6-(8-12w)	F1-Plasma-VB6(Untargeted metabolomics)-12w	F1-GTT-VB6-12w	F1-Wb(insulin-)(Muscle)-VB6-12w	F1-Wb(insulin+)(Muscle)-VB6-12w
C	CND-Veh-F0_1	CND-Veh	Yes	Yes	Yes	CND-Veh1_Female-F1_1	Yes	Yes	Yes	Yes
						CND-Veh1_Female-F1_2						Yes	Yes	Yes	Yes
						CND-Veh1_Female-F1_3
						CND-Veh1_Female-F1_4
C	CND-Veh-F0_2	CND-Veh	Yes	Yes	Yes	CND-Veh2_Female-F1_1	Yes	Yes	Yes	Yes
						CND-Veh2_Female-F1_2						Yes	Yes	Yes	Yes
						CND-Veh2_Female-F1_3
						CND-Veh2_Female-F1_4
C	CND-Veh-F0_3	CND-Veh	Yes	Yes	Yes	CND-Veh3_Female-F1_1	Yes	Yes	Yes	Yes
						CND-Veh3_Female-F1_2						Yes	Yes	Yes	Yes
						CND-Veh3_Female-F1_3
						CND-Veh3_Female-F1_4
C	CND-Veh-F0_4	CND-Veh	Yes	Yes	Yes	CND-Veh4_Female-F1_1	Yes	Yes	Yes
						CND-Veh4_Female-F1_2						Yes	Yes	Yes
						CND-Veh4_Female-F1_3
						CND-Veh4_Female-F1_4
C	CND-Veh-F0_5	CND-Veh	Yes	Yes	Yes	CND-Veh5_Female-F1_1	Yes	Yes	Yes		Yes
						CND-Veh5_Female-F1_2						Yes	Yes	Yes		Yes
						CND-Veh5_Female-F1_3
						CND-Veh5_Female-F1_4
C	CND-Veh-F0_6	CND-Veh	Yes	Yes	Yes	CND-Veh6_Female-F1_1	Yes	Yes	Yes		Yes
						CND-Veh6_Female-F1_2						Yes	Yes	Yes		Yes
						CND-Veh6_Female-F1_3
						CND-Veh6_Female-F1_4
C	CND-Veh-F0_7	CND-Veh	Yes	Yes	Yes	CND-Veh7_Female-F1_1	Yes	Yes	Yes		yes
						CND-Veh7_Female-F1_2						Yes	Yes	Yes		yes
						CND-Veh7_Female-F1_3
						CND-Veh7_Female-F1_4
C	CND-Veh-F0_8	CND-Veh	Yes	Yes	Yes	CND-Veh8_Female-F1_1	Yes	Yes	Yes
						CND-Veh8_Female-F1_2						Yes	Yes	Yes
						CND-Veh8_Female-F1_3
						CND-Veh8_Female-F1_4
C	CND-Met-F0_1	CND-Met	Yes	Yes	Yes	CND-Met1_Female-F1_1	Yes	Yes	Yes	Yes
						CND-Met1_Female-F1_2						Yes	Yes	Yes	Yes
						CND-Met1_Female-F1_3
						CND-Met1_Female-F1_4
C	CND-Met-F0_2	CND-Met	Yes	Yes	Yes	CND-Met2_Female-F1_1	Yes	Yes	Yes	Yes
						CND-Met2_Female-F1_2						Yes	Yes	Yes	Yes
						CND-Met2_Female-F1_3
						CND-Met2_Female-F1_4
C	CND-Met-F0_3	CND-Met	Yes	Yes	Yes	CND-Met3_Female-F1_1	Yes	Yes	Yes	Yes
						CND-Met3_Female-F1_2						Yes	Yes	Yes	Yes
						CND-Met3_Female-F1_3
						CND-Met3_Female-F1_4
C	CND-Met-F0_4	CND-Met	Yes	Yes	Yes	CND-Met4_Female-F1_1	Yes	Yes	Yes
						CND-Met4_Female-F1_2						Yes	Yes	Yes
						CND-Met4_Female-F1_3
						CND-Met4_Female-F1_4
C	CND-Met-F0_5	CND-Met	Yes	Yes	Yes	CND-Met5_Female-F1_1	Yes	Yes	Yes		Yes
						CND-Met5_Female-F1_2						Yes	Yes	Yes		Yes
						CND-Met5_Female-F1_3
						CND-Met5_Female-F1_4
C	CND-Met-F0_6	CND-Met	Yes	Yes	Yes	CND-Met6_Female-F1_1	Yes	Yes	Yes		Yes
						CND-Met6_Female-F1_2						Yes	Yes	Yes		Yes
						CND-Met6_Female-F1_3
						CND-Met6_Female-F1_4
C	CND-Met-F0_7	CND-Met	Yes	Yes	Yes	CND-Met7_Female-F1_1	Yes	Yes	Yes		yes
						CND-Met7_Female-F1_2						Yes	Yes	Yes		yes
						CND-Met7_Female-F1_3
						CND-Met7_Female-F1_4
C	CND-Met-F0_8	CND-Met	Yes	Yes	Yes	CND-Met8_Female-F1_1	Yes	Yes	Yes
						CND-Met8_Female-F1_2						Yes	Yes	Yes
						CND-Met8_Female-F1_3
						CND-Met8_Female-F1_4
